# Supplementary material for: Finger-palm synergistic soft gripper for dynamic capture via energy harvesting and dissipation
Source: Nat Commun. 2022 Dec 13;13:7700. doi: 10.1038/s41467-022-35479-9 (PMC9747793; doi:10.1038/s41467-022-35479-9)
Supplement: Supplementary file 10 — Source data [file 41467_2022_35479_MOESM10_ESM.xlsx]

## Sheet: Figure 2bcdef
Figure 2b	Displacement[mm]	Pressure[kPa]	Force[N]		Figure 2c	Time[ms]	Palm's compression displacement [mm]	Pressure increment of palm[kPa]	Pressure increment of finger[kPa]		Figure 2d	Time[ms]	Palm's compression displacement [mm]	Pressure increment of palm[kPa]	Pressure increment of finger[kPa]		Figure 2e	Time[ms]	Palm's compression displacement [mm]	Pressure increment of palm[kPa]	Pressure increment of finger[kPa]		Figure 2f	Time[ms]	Kinetic energy-FPSED mechanism[J]	Kinetic energy-Completely blocked[J]	Kinetic energy-Completely opened[J]
	0	0	0			0	35.0817	0.00956	0.00956			0	35.0571	0.02838	0			0	35.0814	0	0			0	0.1415	0.1415	0.1415
	10	0	1.6			0.01	35.0817	0.00956	0.00956			0.01	35.0571	0.02838	0			0.01	35.0814	0	0			0.01	0.1415	0.1415	0.1415
	20	5	5.8			0.02	35.0817	0.00956	0.00956			0.02	35.0571	0.02839	0			0.02	35.0814	0	0			0.02	0.1415	0.1415	0.1415
	30	10	14.4			0.03	35.0817	0.00956	0.00956			0.03	35.0571	0.02839	0			0.03	35.0814	0	0			0.03	0.1415	0.1415	0.1415
	40	17	28.9			0.04	35.0817	0.00956	0.00956			0.04	35.0571	0.02839	0			0.04	35.0814	0	0			0.04	0.1415	0.1415	0.1415
	50	25	48.1			0.05	35.0817	0.00956	0.00956			0.05	35.0571	0.02839	0			0.05	35.0814	0	0			0.05	0.1415	0.1415	0.1415
	-12	10	0			0.06	35.0817	0.00956	0.00956			0.06	35.0571	0.02839	0			0.06	35.0814	0	0			0.06	0.1415	0.1415	0.1415
	-2	11	3.5			0.07	35.0817	0.00956	0.00956			0.07	35.0571	0.0284	0			0.07	35.0814	0	0			0.07	0.1415	0.1415	0.1415
	8	13	9.2			0.08	35.0817	0.00956	0.00956			0.08	35.0571	0.0284	0			0.08	35.0814	0	0			0.08	0.1415	0.1415	0.1415
	18	17	17.8			0.09	35.0817	0.00956	0.00957			0.09	35.0571	0.0284	0			0.09	35.0814	0	0			0.09	0.1415	0.1415	0.1415
	28	23	30.1			0.1	35.0817	0.00956	0.00957			0.1	35.0571	0.0284	0			0.1	35.0814	0	0			0.1	0.1415	0.1415	0.1415
	38	28	46			0.11	35.0817	0.00956	0.00957			0.11	35.0571	0.02841	0			0.11	35.0814	0	0			0.11	0.1415	0.1415	0.1415
	-15	20	0			0.12	35.0817	0.00956	0.00957			0.12	35.0571	0.02841	0			0.12	35.0814	0	0			0.12	0.1415	0.1415	0.1415
	-5	20	5.5			0.13	35.0817	0.00956	0.00957			0.13	35.0571	0.02841	0			0.13	35.0814	0	0			0.13	0.1415	0.1415	0.1415
	5	22	13.5			0.14	35.0817	0.00956	0.00957			0.14	35.0571	0.02841	0			0.14	35.0814	0	0			0.14	0.1415	0.1415	0.1415
	15	25	24.5			0.15	35.0817	0.00956	0.00957			0.15	35.057	0.02841	0			0.15	35.0814	0	0			0.15	0.1415	0.1415	0.1415
	25	30	38.6			0.16	35.0817	0.00956	0.00957			0.16	35.057	0.02842	0			0.16	35.0814	0	0			0.16	0.1415	0.1415	0.1415
	35	35	55.6			0.17	35.0817	0.00956	0.00957			0.17	35.057	0.02842	0			0.17	35.0814	0	0			0.17	0.1415	0.1415	0.1415
	-17.5	30	0			0.18	35.0817	0.00956	0.00957			0.18	35.057	0.02842	0			0.18	35.0814	0	0			0.18	0.1415	0.1415	0.1415
	-7.5	30	7.2			0.19	35.0817	0.00956	0.00957			0.19	35.057	0.02842	0			0.19	35.0814	0	0			0.19	0.1415	0.1415	0.1415
	2.5	32	17.5			0.2	35.0817	0.00956	0.00957			0.2	35.057	0.02843	0			0.2	35.0814	0	0			0.2	0.1415	0.1415	0.1415
	12.5	35	30.7			0.21	35.0817	0.00956	0.00957			0.21	35.057	0.02843	0			0.21	35.0814	0	0			0.21	0.1415	0.1415	0.1415
	22.5	39	47			0.22	35.0817	0.00957	0.00957			0.22	35.057	0.02843	0			0.22	35.0814	0	0			0.22	0.1415	0.1415	0.1415
	32.5	43	64.5			0.23	35.0817	0.00957	0.00957			0.23	35.057	0.02843	0			0.23	35.0814	0	0			0.23	0.1415	0.1415	0.1415
	0	0	0			0.24	35.0817	0.00957	0.00957			0.24	35.057	0.02843	0			0.24	35.0814	0	0			0.24	0.1415	0.1415	0.1415
	10	0	0.28667			0.25	35.0817	0.00957	0.00957			0.25	35.057	0.02844	0			0.25	35.0814	0	0			0.25	0.1415	0.1415	0.1415
	20	0	0.47778			0.26	35.0817	0.00957	0.00957			0.26	35.057	0.02844	0			0.26	35.0814	0	0			0.26	0.1415	0.1415	0.1415
	30	0	0.70667			0.27	35.0817	0.00957	0.00957			0.27	35.057	0.02844	0			0.27	35.0814	0	0			0.27	0.1415	0.1415	0.1415
	40	0	0.94667			0.28	35.0817	0.00957	0.00957			0.28	35.057	0.02844	0			0.28	35.0814	0	0			0.28	0.1415	0.1415	0.1415
	50	0	1.41333			0.29	35.0817	0.00957	0.00957			0.29	35.057	0.02844	0			0.29	35.0814	0	0			0.29	0.1415	0.1415	0.1415
						0.3	35.0817	0.00957	0.00957			0.3	35.057	0.02845	0			0.3	35.0814	0	0			0.3	0.1415	0.1415	0.1415
						0.31	35.0817	0.00957	0.00957			0.31	35.057	0.02845	0			0.31	35.0814	0	0			0.31	0.1415	0.1415	0.1415
						0.32	35.0817	0.00957	0.00957			0.32	35.057	0.02845	0			0.32	35.0814	0	0			0.32	0.1415	0.1415	0.1415
						0.33	35.0817	0.00957	0.00957			0.33	35.057	0.02845	0			0.33	35.0814	0	0			0.33	0.1415	0.1415	0.1415
						0.34	35.0817	0.00957	0.00957			0.34	35.057	0.02846	0			0.34	35.0814	0	0			0.34	0.1415	0.1415	0.1415
						0.35	35.0817	0.00957	0.00957			0.35	35.057	0.02846	0			0.35	35.0814	0	0			0.35	0.1415	0.1415	0.1415
						0.36	35.0817	0.00957	0.00957			0.36	35.057	0.02846	0			0.36	35.0814	0	0			0.36	0.1415	0.1415	0.1415
						0.37	35.0817	0.00957	0.00957			0.37	35.057	0.02846	0			0.37	35.0814	0	0			0.37	0.1415	0.1415	0.1415
						0.38	35.0817	0.00957	0.00957			0.38	35.057	0.02846	0			0.38	35.0814	0	0			0.38	0.1415	0.1415	0.1415
						0.39	35.0817	0.00957	0.00957			0.39	35.057	0.02847	0			0.39	35.0814	0	0			0.39	0.1415	0.1415	0.1415
						0.4	35.0817	0.00957	0.00957			0.4	35.057	0.02847	0			0.4	35.0814	0	0			0.4	0.1415	0.1415	0.1415
						0.41	35.0817	0.00957	0.00957			0.41	35.057	0.02847	0			0.41	35.0814	0	0			0.41	0.1415	0.1415	0.1415
						0.42	35.0817	0.00957	0.00957			0.42	35.057	0.02847	0			0.42	35.0814	0	0			0.42	0.1415	0.1415	0.1415
						0.43	35.0817	0.00957	0.00957			0.43	35.057	0.02847	0			0.43	35.0814	0	0			0.43	0.1415	0.1415	0.1415
						0.44	35.0817	0.00957	0.00957			0.44	35.057	0.02848	0			0.44	35.0814	0	0			0.44	0.1415	0.1415	0.1415
						0.45	35.0817	0.00957	0.00957			0.45	35.057	0.02848	0			0.45	35.0814	0	0			0.45	0.1415	0.1415	0.1415
						0.46	35.0817	0.00957	0.00957			0.46	35.057	0.02848	0			0.46	35.0814	0	0			0.46	0.1415	0.1415	0.1415
						0.47	35.0817	0.00957	0.00957			0.47	35.057	0.02848	0			0.47	35.0814	0	0			0.47	0.1415	0.1415	0.1415
						0.48	35.0817	0.00957	0.00957			0.48	35.057	0.02849	0			0.48	35.0814	0	0			0.48	0.1415	0.1415	0.1415
						0.49	35.0817	0.00957	0.00957			0.49	35.057	0.02849	0			0.49	35.0814	0	0			0.49	0.1415	0.1415	0.1415
						0.5	35.0817	0.00957	0.00957			0.5	35.057	0.02849	0			0.5	35.0814	0	0			0.5	0.1415	0.1415	0.1415
						0.51	35.0817	0.00957	0.00957			0.51	35.0569	0.02849	0			0.51	35.0814	0	0			0.51	0.1415	0.1415	0.1415
						0.52	35.0817	0.00957	0.00957			0.52	35.0569	0.02849	0			0.52	35.0814	0	0			0.52	0.1415	0.1415	0.1415
						0.53	35.0817	0.00957	0.00957			0.53	35.0569	0.0285	0			0.53	35.0814	0	0			0.53	0.1415	0.1415	0.1415
						0.54	35.0817	0.00957	0.00957			0.54	35.0569	0.0285	0			0.54	35.0814	0	0			0.54	0.1415	0.1415	0.1415
						0.55	35.0817	0.00957	0.00957			0.55	35.0569	0.0285	0			0.55	35.0814	0	0			0.55	0.1415	0.1415	0.1415
						0.56	35.0817	0.00957	0.00957			0.56	35.0569	0.0285	0			0.56	35.0814	0	0			0.56	0.1415	0.1415	0.1415
						0.57	35.0817	0.00957	0.00957			0.57	35.0569	0.0285	0			0.57	35.0814	0	0			0.57	0.1415	0.1415	0.1415
						0.58	35.0817	0.00957	0.00957			0.58	35.0569	0.02851	0			0.58	35.0814	0	0			0.58	0.1415	0.1415	0.1415
						0.59	35.0817	0.00957	0.00957			0.59	35.0569	0.02851	0			0.59	35.0814	0	0			0.59	0.1415	0.1415	0.1415
						0.6	35.0817	0.00957	0.00957			0.6	35.0569	0.02851	0			0.6	35.0814	0	0			0.6	0.1415	0.1415	0.1415
						0.61	35.0817	0.00957	0.00958			0.61	35.0569	0.02851	0			0.61	35.0814	0	0			0.61	0.1415	0.1415	0.1415
						0.62	35.0817	0.00957	0.00958			0.62	35.0569	0.02852	0			0.62	35.0814	0	0			0.62	0.1415	0.1415	0.1415
						0.63	35.0817	0.00957	0.00958			0.63	35.0569	0.02852	0			0.63	35.0814	0	0			0.63	0.1415	0.1415	0.1415
						0.64	35.0817	0.00957	0.00958			0.64	35.0569	0.02852	0			0.64	35.0814	0	0			0.64	0.1415	0.1415	0.1415
						0.65	35.0817	0.00957	0.00958			0.65	35.0569	0.02852	0			0.65	35.0814	0	0			0.65	0.1415	0.1415	0.1415
						0.66	35.0817	0.00958	0.00958			0.66	35.0569	0.02852	0			0.66	35.0814	0	0			0.66	0.1415	0.1415	0.1415
						0.67	35.0817	0.00958	0.00958			0.67	35.0569	0.02853	0			0.67	35.0814	0	0			0.67	0.1415	0.1415	0.1415
						0.68	35.0817	0.00958	0.00958			0.68	35.0569	0.02853	0			0.68	35.0814	0	0			0.68	0.1415	0.1415	0.1415
						0.69	35.0817	0.00958	0.00958			0.69	35.0569	0.02853	0			0.69	35.0814	0	0			0.69	0.1415	0.1415	0.1415
						0.7	35.0817	0.00958	0.00958			0.7	35.0569	0.02853	0			0.7	35.0814	0	0			0.7	0.1415	0.1415	0.1415
						0.71	35.0817	0.00958	0.00958			0.71	35.0569	0.02853	0			0.71	35.0814	0	0			0.71	0.1415	0.1415	0.1415
						0.72	35.0817	0.00958	0.00958			0.72	35.0569	0.02854	0			0.72	35.0814	0	0			0.72	0.1415	0.1415	0.1415
						0.73	35.0817	0.00958	0.00958			0.73	35.0569	0.02854	0			0.73	35.0814	0	0			0.73	0.1415	0.1415	0.1415
						0.74	35.0817	0.00958	0.00958			0.74	35.0569	0.02854	0			0.74	35.0814	0	0			0.74	0.1415	0.1415	0.1415
						0.75	35.0817	0.00958	0.00958			0.75	35.0569	0.02854	0			0.75	35.0814	0	0			0.75	0.1415	0.1415	0.1415
						0.76	35.0817	0.00958	0.00958			0.76	35.0569	0.02855	0			0.76	35.0814	0	0			0.76	0.1415	0.1415	0.1415
						0.77	35.0817	0.00958	0.00958			0.77	35.0569	0.02855	0			0.77	35.0814	0	0			0.77	0.1415	0.1415	0.1415
						0.78	35.0817	0.00958	0.00958			0.78	35.0569	0.02855	0			0.78	35.0814	0	0			0.78	0.1415	0.1415	0.1415
						0.79	35.0817	0.00958	0.00958			0.79	35.0569	0.02855	0			0.79	35.0814	0	0			0.79	0.1415	0.1415	0.1415
						0.8	35.0817	0.00958	0.00958			0.8	35.0568	0.02855	0			0.8	35.0814	0	0			0.8	0.1415	0.1415	0.1415
						0.81	35.0817	0.00958	0.00958			0.81	35.0568	0.02856	0			0.81	35.0814	0	0			0.81	0.1415	0.1415	0.1415
						0.82	35.0817	0.00958	0.00958			0.82	35.0568	0.02856	0			0.82	35.0814	0	0			0.82	0.1415	0.1415	0.1415
						0.83	35.0817	0.00958	0.00958			0.83	35.0568	0.02856	0			0.83	35.0814	0	0			0.83	0.1415	0.1415	0.1415
						0.84	35.0817	0.00958	0.00958			0.84	35.0568	0.02856	0			0.84	35.0814	0	0			0.84	0.1415	0.1415	0.1415
						0.85	35.0817	0.00958	0.00958			0.85	35.0568	0.02857	0			0.85	35.0814	0	0			0.85	0.1415	0.1415	0.1415
						0.86	35.0817	0.00958	0.00958			0.86	35.0568	0.02857	0			0.86	35.0814	0	0			0.86	0.1415	0.1415	0.1415
						0.87	35.0817	0.00958	0.00958			0.87	35.0568	0.02857	0			0.87	35.0814	0	0			0.87	0.1415	0.1415	0.1415
						0.88	35.0817	0.00958	0.00958			0.88	35.0568	0.02857	0			0.88	35.0814	0	0			0.88	0.1415	0.1415	0.1415
						0.89	35.0817	0.00958	0.00958			0.89	35.0568	0.02857	0			0.89	35.0814	0	0			0.89	0.1415	0.1415	0.1415
						0.9	35.0817	0.00958	0.00958			0.9	35.0568	0.02858	0			0.9	35.0814	0	0			0.9	0.1415	0.1415	0.1415
						0.91	35.0817	0.00958	0.00958			0.91	35.0568	0.02858	0			0.91	35.0814	0	0			0.91	0.1415	0.1415	0.1415
						0.92	35.0817	0.00958	0.00958			0.92	35.0568	0.02858	0			0.92	35.0814	0	0			0.92	0.1415	0.1415	0.1415
						0.93	35.0817	0.00958	0.00958			0.93	35.0568	0.02858	0			0.93	35.0814	0	0			0.93	0.1415	0.1415	0.1415
						0.94	35.0817	0.00958	0.00958			0.94	35.0568	0.02858	0			0.94	35.0814	0	0			0.94	0.1415	0.1415	0.1415
						0.95	35.0817	0.00958	0.00958			0.95	35.0568	0.02859	0			0.95	35.0814	0	0			0.95	0.1415	0.1415	0.1415
						0.96	35.0817	0.00958	0.00958			0.96	35.0568	0.02859	0			0.96	35.0814	0	0			0.96	0.1415	0.1415	0.1415
						0.97	35.0817	0.00958	0.00958			0.97	35.0568	0.02859	0			0.97	35.0814	0	0			0.97	0.1415	0.1415	0.1415
						0.98	35.0817	0.00958	0.00958			0.98	35.0568	0.02859	0			0.98	35.0814	0	0			0.98	0.1415	0.1415	0.1415
						0.99	35.0817	0.00958	0.00958			0.99	35.0568	0.0286	0			0.99	35.0814	0	0			0.99	0.1415	0.1415	0.1415
						1	35.0817	0.00958	0.00958			1	35.0568	0.0286	0			1	35.0814	0	0			1	0.1415	0.1415	0.1415
						1.01	35.0817	0.00958	0.00958			1.01	35.0568	0.0286	0			1.01	35.0814	0	0			1.01	0.1415	0.1415	0.1415
						1.02	35.0817	0.00958	0.00958			1.02	35.0568	0.0286	0			1.02	35.0814	0	0			1.02	0.1415	0.1415	0.1415
						1.03	35.0817	0.00958	0.00958			1.03	35.0568	0.0286	0			1.03	35.0814	0	0			1.03	0.1415	0.1415	0.1415
						1.04	35.0817	0.00958	0.00958			1.04	35.0568	0.02861	0			1.04	35.0814	0	0			1.04	0.1415	0.1415	0.1415
						1.05	35.0817	0.00958	0.00958			1.05	35.0568	0.02861	0			1.05	35.0814	0	0			1.05	0.1415	0.1415	0.1415
						1.06	35.0817	0.00958	0.00958			1.06	35.0568	0.02861	0			1.06	35.0814	0	0			1.06	0.1415	0.1415	0.1415
						1.07	35.0817	0.00958	0.00958			1.07	35.0568	0.02861	0			1.07	35.0814	0	0			1.07	0.1415	0.1415	0.1415
						1.08	35.0817	0.00958	0.00958			1.08	35.0568	0.02861	0			1.08	35.0814	0	0			1.08	0.1415	0.1415	0.1415
						1.09	35.0817	0.00958	0.00959			1.09	35.0568	0.02862	0			1.09	35.0814	0	0			1.09	0.1415	0.1415	0.1415
						1.1	35.0817	0.00958	0.00959			1.1	35.0568	0.02862	0			1.1	35.0814	0	0			1.1	0.1415	0.1415	0.1415
						1.11	35.0817	0.00958	0.00959			1.11	35.0568	0.02862	0			1.11	35.0814	0	0			1.11	0.1415	0.1415	0.1415
						1.12	35.0817	0.00958	0.00959			1.12	35.0568	0.02862	0			1.12	35.0814	0	0			1.12	0.1415	0.1415	0.1415
						1.13	35.0817	0.00958	0.00959			1.13	35.0568	0.02862	0			1.13	35.0814	0	0			1.13	0.1415	0.1415	0.1415
						1.14	35.0817	0.00959	0.00959			1.14	35.0568	0.02863	0			1.14	35.0814	0	0			1.14	0.1415	0.1415	0.1415
						1.15	35.0817	0.00959	0.00959			1.15	35.0568	0.02863	0			1.15	35.0814	0	0			1.15	0.1415	0.1415	0.1415
						1.16	35.0817	0.00959	0.00959			1.16	35.0567	0.02863	0			1.16	35.0814	0	0			1.16	0.1415	0.1415	0.1415
						1.17	35.0817	0.00959	0.00959			1.17	35.0567	0.02863	0			1.17	35.0814	0	0			1.17	0.1415	0.1415	0.1415
						1.18	35.0817	0.00959	0.00959			1.18	35.0567	0.02864	0			1.18	35.0814	0	0			1.18	0.1415	0.1415	0.1415
						1.19	35.0817	0.00959	0.00959			1.19	35.0567	0.02864	0			1.19	35.0814	0	0			1.19	0.1415	0.1415	0.1415
						1.2	35.0817	0.00959	0.00959			1.2	35.0567	0.02864	0			1.2	35.0814	0	0			1.2	0.1415	0.1415	0.1415
						1.21	35.0817	0.00959	0.00959			1.21	35.0567	0.02864	0			1.21	35.0814	0	0			1.21	0.1415	0.1415	0.1415
						1.22	35.0817	0.00959	0.00959			1.22	35.0567	0.02864	0			1.22	35.0814	0	0			1.22	0.1415	0.1415	0.1415
						1.23	35.0817	0.00959	0.00959			1.23	35.0567	0.02865	0			1.23	35.0814	0	0			1.23	0.1415	0.1415	0.1415
						1.24	35.0817	0.00959	0.00959			1.24	35.0567	0.02865	0			1.24	35.0814	0	0			1.24	0.1415	0.1415	0.1415
						1.25	35.0817	0.00959	0.00959			1.25	35.0567	0.02865	0			1.25	35.0814	0	0			1.25	0.1415	0.1415	0.1415
						1.26	35.0817	0.00959	0.00959			1.26	35.0567	0.02865	0			1.26	35.0814	0	0			1.26	0.1415	0.1415	0.1415
						1.27	35.0817	0.00959	0.00959			1.27	35.0567	0.02865	0			1.27	35.0814	0	0			1.27	0.1415	0.1415	0.1415
						1.28	35.0817	0.00959	0.00959			1.28	35.0567	0.02866	0			1.28	35.0814	0	0			1.28	0.1415	0.1415	0.1415
						1.29	35.0817	0.00959	0.00959			1.29	35.0567	0.02866	0			1.29	35.0814	0	0			1.29	0.1415	0.1415	0.1415
						1.3	35.0817	0.00959	0.00959			1.3	35.0567	0.02866	0			1.3	35.0814	0	0			1.3	0.1415	0.1415	0.1415
						1.31	35.0817	0.00959	0.00959			1.31	35.0567	0.02866	0			1.31	35.0814	0	0			1.31	0.1415	0.1415	0.1415
						1.32	35.0817	0.00959	0.00959			1.32	35.0567	0.02867	0			1.32	35.0814	0	0			1.32	0.1415	0.1415	0.1415
						1.33	35.0817	0.00959	0.00959			1.33	35.0567	0.02867	0			1.33	35.0814	0	0			1.33	0.1415	0.1415	0.1415
						1.34	35.0817	0.00959	0.00959			1.34	35.0567	0.02867	0			1.34	35.0814	0	0			1.34	0.1415	0.1415	0.1415
						1.35	35.0817	0.00959	0.00959			1.35	35.0567	0.02867	0			1.35	35.0814	0	0			1.35	0.1415	0.1415	0.1415
						1.36	35.0817	0.00959	0.0096			1.36	35.0567	0.02867	0			1.36	35.0814	0	0			1.36	0.1415	0.1415	0.1415
						1.37	35.0817	0.00959	0.0096			1.37	35.0567	0.02868	0			1.37	35.0814	0	0			1.37	0.1415	0.1415	0.1415
						1.38	35.0817	0.00959	0.0096			1.38	35.0567	0.02868	0			1.38	35.0814	0	0			1.38	0.1415	0.1415	0.1415
						1.39	35.0817	0.00959	0.0096			1.39	35.0567	0.02868	0			1.39	35.0814	0	0			1.39	0.1415	0.1415	0.1415
						1.4	35.0817	0.00959	0.0096			1.4	35.0567	0.02868	0			1.4	35.0814	0	0			1.4	0.1415	0.1415	0.1415
						1.41	35.0817	0.00959	0.0096			1.41	35.0567	0.02868	0			1.41	35.0814	0	0			1.41	0.1415	0.1415	0.1415
						1.42	35.0817	0.00959	0.0096			1.42	35.0567	0.02869	0			1.42	35.0814	0	0			1.42	0.1415	0.1415	0.1415
						1.43	35.0817	0.00959	0.0096			1.43	35.0567	0.02869	0			1.43	35.0814	0	0			1.43	0.1415	0.1415	0.1415
						1.44	35.0817	0.00959	0.0096			1.44	35.0567	0.02869	0			1.44	35.0814	0	0			1.44	0.1415	0.1415	0.1415
						1.45	35.0817	0.00959	0.0096			1.45	35.0567	0.02869	0			1.45	35.0814	0	0			1.45	0.1415	0.1415	0.1415
						1.46	35.0817	0.00959	0.0096			1.46	35.0566	0.0287	0			1.46	35.0814	0	0			1.46	0.1415	0.1415	0.1415
						1.47	35.0817	0.00959	0.0096			1.47	35.0566	0.0287	0			1.47	35.0814	0	0			1.47	0.1415	0.1415	0.1415
						1.48	35.0817	0.00959	0.0096			1.48	35.0566	0.0287	0			1.48	35.0814	0	0			1.48	0.1415	0.1415	0.1415
						1.49	35.0817	0.00959	0.0096			1.49	35.0566	0.0287	0			1.49	35.0814	0	0			1.49	0.1415	0.1415	0.1415
						1.5	35.0817	0.00959	0.0096			1.5	35.0566	0.0287	0			1.5	35.0814	0	0			1.5	0.1415	0.1415	0.1415
						1.51	35.0817	0.00959	0.0096			1.51	35.0566	0.02871	0			1.51	35.0814	0	0			1.51	0.1415	0.1415	0.1415
						1.52	35.0817	0.00959	0.0096			1.52	35.0566	0.02871	0			1.52	35.0814	0	0			1.52	0.1415	0.1415	0.1415
						1.53	35.0817	0.00959	0.0096			1.53	35.0566	0.02871	0			1.53	35.0814	0	0			1.53	0.1415	0.1415	0.1415
						1.54	35.0817	0.00959	0.0096			1.54	35.0566	0.02871	0			1.54	35.0814	0	0			1.54	0.1415	0.1415	0.1415
						1.55	35.0817	0.00959	0.0096			1.55	35.0566	0.02871	0			1.55	35.0814	0	0			1.55	0.1415	0.1415	0.1415
						1.56	35.0817	0.0096	0.0096			1.56	35.0566	0.02872	0			1.56	35.0814	0	0			1.56	0.1415	0.1415	0.1415
						1.57	35.0817	0.0096	0.0096			1.57	35.0566	0.02872	0			1.57	35.0814	0	0			1.57	0.1415	0.1415	0.1415
						1.58	35.0817	0.0096	0.0096			1.58	35.0566	0.02872	0			1.58	35.0814	0	0			1.58	0.1415	0.1415	0.1415
						1.59	35.0817	0.0096	0.0096			1.59	35.0566	0.02872	0			1.59	35.0814	0	0			1.59	0.1415	0.1415	0.1415
						1.6	35.0817	0.0096	0.0096			1.6	35.0566	0.02872	0			1.6	35.0814	0	0			1.6	0.1415	0.1415	0.1415
						1.61	35.0817	0.0096	0.0096			1.61	35.0566	0.02873	0			1.61	35.0814	0	0			1.61	0.1415	0.1415	0.1415
						1.62	35.0817	0.0096	0.0096			1.62	35.0566	0.02873	0			1.62	35.0814	0	0			1.62	0.1415	0.1415	0.1415
						1.63	35.0817	0.0096	0.0096			1.63	35.0566	0.02873	0			1.63	35.0814	0	0			1.63	0.1415	0.1415	0.1415
						1.64	35.0817	0.0096	0.0096			1.64	35.0566	0.02873	0			1.64	35.0814	0	0			1.64	0.1415	0.1415	0.1415
						1.65	35.0817	0.0096	0.0096			1.65	35.0566	0.02874	0			1.65	35.0814	0	0			1.65	0.1415	0.1415	0.1415
						1.66	35.0817	0.0096	0.0096			1.66	35.0566	0.02874	0			1.66	35.0814	0	0			1.66	0.1415	0.1415	0.1415
						1.67	35.0817	0.0096	0.0096			1.67	35.0566	0.02874	0			1.67	35.0814	0	0			1.67	0.1415	0.1415	0.1415
						1.68	35.0817	0.0096	0.0096			1.68	35.0566	0.02874	0			1.68	35.0814	0	0			1.68	0.1415	0.1415	0.1415
						1.69	35.0817	0.0096	0.0096			1.69	35.0566	0.02874	0			1.69	35.0814	0	0			1.69	0.1415	0.1415	0.1415
						1.7	35.0817	0.0096	0.0096			1.7	35.0566	0.02875	0			1.7	35.0814	0	0			1.7	0.1415	0.1415	0.1415
						1.71	35.0817	0.0096	0.0096			1.71	35.0566	0.02875	0			1.71	35.0814	0	0			1.71	0.1415	0.1415	0.1415
						1.72	35.0817	0.0096	0.0096			1.72	35.0566	0.02875	0			1.72	35.0814	0	0			1.72	0.1415	0.1415	0.1415
						1.73	35.0817	0.0096	0.0096			1.73	35.0566	0.02875	0			1.73	35.0814	0	0			1.73	0.1415	0.1415	0.1415
						1.74	35.0817	0.0096	0.0096			1.74	35.0566	0.02875	0			1.74	35.0814	0	0			1.74	0.1415	0.1415	0.1415
						1.75	35.0817	0.0096	0.0096			1.75	35.0566	0.02876	0			1.75	35.0814	0	0			1.75	0.1415	0.1415	0.1415
						1.76	35.0817	0.0096	0.0096			1.76	35.0566	0.02876	0			1.76	35.0814	0	0			1.76	0.1415	0.1415	0.1415
						1.77	35.0817	0.0096	0.0096			1.77	35.0566	0.02876	0			1.77	35.0814	0	0			1.77	0.1415	0.1415	0.1415
						1.78	35.0817	0.0096	0.0096			1.78	35.0566	0.02876	0			1.78	35.0814	0	0			1.78	0.1415	0.1415	0.1415
						1.79	35.0817	0.0096	0.0096			1.79	35.0566	0.02876	0			1.79	35.0814	0	0			1.79	0.1415	0.1415	0.1415
						1.8	35.0817	0.0096	0.0096			1.8	35.0566	0.02877	0			1.8	35.0814	0	0			1.8	0.1415	0.1415	0.1415
						1.81	35.0817	0.0096	0.0096			1.81	35.0566	0.02877	0			1.81	35.0814	0	0			1.81	0.1415	0.1415	0.1415
						1.82	35.0817	0.0096	0.0096			1.82	35.0565	0.02877	0			1.82	35.0814	0	0			1.82	0.1415	0.1415	0.1415
						1.83	35.0817	0.0096	0.0096			1.83	35.0565	0.02877	0			1.83	35.0814	0	0			1.83	0.1415	0.1415	0.1415
						1.84	35.0817	0.0096	0.0096			1.84	35.0565	0.02878	0			1.84	35.0814	0	0			1.84	0.1415	0.1415	0.1415
						1.85	35.0817	0.0096	0.0096			1.85	35.0565	0.02878	0			1.85	35.0814	0	0			1.85	0.1415	0.1415	0.1415
						1.86	35.0817	0.0096	0.0096			1.86	35.0565	0.02878	0			1.86	35.0814	0	0			1.86	0.1415	0.1415	0.1415
						1.87	35.0817	0.0096	0.0096			1.87	35.0565	0.02878	0			1.87	35.0814	0	0			1.87	0.1415	0.1415	0.1415
						1.88	35.0817	0.0096	0.0096			1.88	35.0565	0.02878	0			1.88	35.0814	0	0			1.88	0.1415	0.1415	0.1415
						1.89	35.0817	0.0096	0.0096			1.89	35.0565	0.02879	0			1.89	35.0814	0	0			1.89	0.1415	0.1415	0.1415
						1.9	35.0817	0.0096	0.0096			1.9	35.0565	0.02879	0			1.9	35.0814	0	0			1.9	0.1415	0.1415	0.1415
						1.91	35.0817	0.0096	0.0096			1.91	35.0565	0.02879	0			1.91	35.0814	0	0			1.91	0.1415	0.1415	0.1415
						1.92	35.0817	0.0096	0.0096			1.92	35.0565	0.02879	0			1.92	35.0814	0	0			1.92	0.1415	0.1415	0.1415
						1.93	35.0817	0.0096	0.0096			1.93	35.0565	0.02879	0			1.93	35.0814	0	0			1.93	0.1415	0.1415	0.1415
						1.94	35.0817	0.0096	0.0096			1.94	35.0565	0.0288	0			1.94	35.0814	0	0			1.94	0.1415	0.1415	0.1415
						1.95	35.0817	0.0096	0.0096			1.95	35.0565	0.0288	0			1.95	35.0814	0	0			1.95	0.1415	0.1415	0.1415
						1.96	35.0817	0.0096	0.00961			1.96	35.0565	0.0288	0			1.96	35.0814	0	0			1.96	0.1415	0.1415	0.1415
						1.97	35.0817	0.0096	0.00961			1.97	35.0565	0.0288	0			1.97	35.0814	0	0			1.97	0.1415	0.1415	0.1415
						1.98	35.0817	0.0096	0.00961			1.98	35.0565	0.0288	0			1.98	35.0814	0	0			1.98	0.1415	0.1415	0.1415
						1.99	35.0817	0.0096	0.00961			1.99	35.0565	0.02881	0			1.99	35.0814	0	0			1.99	0.1415	0.1415	0.1415
						2	35.0817	0.0096	0.00961			2	35.0565	0.02881	0			2	35.0814	0	0			2	0.1415	0.1415	0.1415
						2.01	35.0817	0.0096	0.00961			2.01	35.0565	0.02881	0			2.01	35.0814	0	0			2.01	0.1415	0.1415	0.1415
						2.02	35.0817	0.00961	0.00961			2.02	35.0565	0.02881	0			2.02	35.0814	0	0			2.02	0.1415	0.1415	0.1415
						2.03	35.0817	0.00961	0.00961			2.03	35.0565	0.02882	0			2.03	35.0814	0	0			2.03	0.1415	0.1415	0.1415
						2.04	35.0817	0.00961	0.00961			2.04	35.0565	0.02882	0			2.04	35.0814	0	0			2.04	0.1415	0.1415	0.1415
						2.05	35.0817	0.00961	0.00961			2.05	35.0565	0.02882	0			2.05	35.0814	0	0			2.05	0.1415	0.1415	0.1415
						2.06	35.0817	0.00961	0.00961			2.06	35.0565	0.02882	0			2.06	35.0814	0	0			2.06	0.1415	0.1415	0.1415
						2.07	35.0817	0.00961	0.00961			2.07	35.0565	0.02882	0			2.07	35.0814	0	0			2.07	0.1415	0.1415	0.1415
						2.08	35.0817	0.00961	0.00961			2.08	35.0565	0.02883	0			2.08	35.0814	0	0			2.08	0.1415	0.1415	0.1415
						2.09	35.0817	0.00961	0.00961			2.09	35.0565	0.02883	0			2.09	35.0814	0	0			2.09	0.1415	0.1415	0.1415
						2.1	35.0817	0.00961	0.00961			2.1	35.0565	0.02883	0			2.1	35.0814	0	0			2.1	0.1415	0.1415	0.1415
						2.11	35.0817	0.00961	0.00961			2.11	35.0565	0.02883	0			2.11	35.0814	0	0			2.11	0.1415	0.1415	0.1415
						2.12	35.0817	0.00961	0.00961			2.12	35.0565	0.02883	0			2.12	35.0814	0	0			2.12	0.1415	0.1415	0.1415
						2.13	35.0817	0.00961	0.00961			2.13	35.0564	0.02884	0			2.13	35.0814	0	0			2.13	0.1415	0.1415	0.1415
						2.14	35.0817	0.00961	0.00961			2.14	35.0564	0.02884	0			2.14	35.0814	0	0			2.14	0.1415	0.1415	0.1415
						2.15	35.0817	0.00961	0.00961			2.15	35.0564	0.02884	0			2.15	35.0814	0	0			2.15	0.1415	0.1415	0.1415
						2.16	35.0817	0.00961	0.00961			2.16	35.0564	0.02884	0			2.16	35.0814	0	0			2.16	0.1415	0.1415	0.1415
						2.17	35.0817	0.00961	0.00961			2.17	35.0564	0.02884	0			2.17	35.0814	0	0			2.17	0.1415	0.1415	0.1415
						2.18	35.0817	0.00961	0.00961			2.18	35.0564	0.02885	0			2.18	35.0814	0	0			2.18	0.1415	0.1415	0.1415
						2.19	35.0817	0.00961	0.00961			2.19	35.0564	0.02885	0			2.19	35.0814	0	0			2.19	0.1415	0.1415	0.1415
						2.2	35.0817	0.00961	0.00961			2.2	35.0564	0.02885	0			2.2	35.0814	0	0			2.2	0.1415	0.1415	0.1415
						2.21	35.0817	0.00961	0.00961			2.21	35.0564	0.02885	0			2.21	35.0814	0	0			2.21	0.1415	0.1415	0.1415
						2.22	35.0817	0.00961	0.00961			2.22	35.0564	0.02885	0			2.22	35.0814	0	0			2.22	0.1415	0.1415	0.1415
						2.23	35.0817	0.00961	0.00961			2.23	35.0564	0.02886	0			2.23	35.0814	0	0			2.23	0.1415	0.1415	0.1415
						2.24	35.0817	0.00961	0.00961			2.24	35.0564	0.02886	0			2.24	35.0814	0	0			2.24	0.1415	0.1415	0.1415
						2.25	35.0817	0.00961	0.00961			2.25	35.0564	0.02886	0			2.25	35.0814	0	0			2.25	0.1415	0.1415	0.1415
						2.26	35.0817	0.00961	0.00961			2.26	35.0564	0.02886	0			2.26	35.0814	0	0			2.26	0.1415	0.1415	0.1415
						2.27	35.0817	0.00961	0.00961			2.27	35.0564	0.02886	0			2.27	35.0814	0	0			2.27	0.1415	0.1415	0.1415
						2.28	35.0817	0.00961	0.00961			2.28	35.0564	0.02887	0			2.28	35.0814	0	0			2.28	0.1415	0.1415	0.1415
						2.29	35.0817	0.00961	0.00961			2.29	35.0564	0.02887	0			2.29	35.0814	0	0			2.29	0.1415	0.1415	0.1415
						2.3	35.0817	0.00961	0.00961			2.3	35.0564	0.02887	0			2.3	35.0814	0	0			2.3	0.1415	0.1415	0.1415
						2.31	35.0817	0.00961	0.00961			2.31	35.0564	0.02887	0			2.31	35.0814	0	0			2.31	0.1415	0.1415	0.1415
						2.32	35.0817	0.00961	0.00961			2.32	35.0564	0.02888	0			2.32	35.0814	0	0			2.32	0.1415	0.1415	0.1415
						2.33	35.0817	0.00961	0.00962			2.33	35.0564	0.02888	0			2.33	35.0814	0	0			2.33	0.1415	0.1415	0.1415
						2.34	35.0817	0.00961	0.00962			2.34	35.0564	0.02888	0			2.34	35.0814	0	0			2.34	0.1415	0.1415	0.1415
						2.35	35.0817	0.00961	0.00962			2.35	35.0564	0.02888	0			2.35	35.0814	0	0			2.35	0.1415	0.1415	0.1415
						2.36	35.0817	0.00961	0.00962			2.36	35.0564	0.02888	0			2.36	35.0814	0	0			2.36	0.1415	0.1415	0.1415
						2.37	35.0817	0.00961	0.00962			2.37	35.0564	0.02889	0			2.37	35.0814	0	0			2.37	0.1415	0.1415	0.1415
						2.38	35.0817	0.00961	0.00962			2.38	35.0564	0.02889	0			2.38	35.0814	0	0			2.38	0.1415	0.1415	0.1415
						2.39	35.0817	0.00961	0.00962			2.39	35.0564	0.02889	0			2.39	35.0814	0	0			2.39	0.1415	0.1415	0.1415
						2.4	35.0817	0.00961	0.00962			2.4	35.0564	0.02889	0			2.4	35.0814	0	0			2.4	0.1415	0.1415	0.1415
						2.41	35.0817	0.00961	0.00962			2.41	35.0564	0.02889	0			2.41	35.0814	0	0			2.41	0.1415	0.1415	0.1415
						2.42	35.0817	0.00961	0.00962			2.42	35.0564	0.0289	0			2.42	35.0814	0	0			2.42	0.1415	0.1415	0.1415
						2.43	35.0817	0.00961	0.00962			2.43	35.0564	0.0289	0			2.43	35.0814	0	0			2.43	0.1415	0.1415	0.1415
						2.44	35.0817	0.00961	0.00962			2.44	35.0564	0.0289	0			2.44	35.0814	0	0			2.44	0.1415	0.1415	0.1415
						2.45	35.0817	0.00961	0.00962			2.45	35.0564	0.0289	0			2.45	35.0814	0	0			2.45	0.1415	0.1415	0.1415
						2.46	35.0817	0.00961	0.00962			2.46	35.0564	0.0289	0			2.46	35.0814	0	0			2.46	0.1415	0.1415	0.1415
						2.47	35.0817	0.00961	0.00962			2.47	35.0564	0.02891	0			2.47	35.0814	0	0			2.47	0.1415	0.1415	0.1415
						2.48	35.0817	0.00961	0.00962			2.48	35.0564	0.02891	0			2.48	35.0814	0	0			2.48	0.1415	0.1415	0.1415
						2.49	35.0817	0.00962	0.00962			2.49	35.0564	0.02891	0			2.49	35.0814	0	0			2.49	0.1415	0.1415	0.1415
						2.5	35.0817	0.00962	0.00962			2.5	35.0563	0.02891	0			2.5	35.0814	0	0			2.5	0.1415	0.1415	0.1415
						2.51	35.0817	0.00962	0.00962			2.51	35.0563	0.02891	0			2.51	35.0814	0	0			2.51	0.1415	0.1415	0.1415
						2.52	35.0817	0.00962	0.00962			2.52	35.0563	0.02892	0			2.52	35.0814	0	0			2.52	0.1415	0.1415	0.1415
						2.53	35.0817	0.00962	0.00962			2.53	35.0563	0.02892	0			2.53	35.0814	0	0			2.53	0.1415	0.1415	0.1415
						2.54	35.0817	0.00962	0.00962			2.54	35.0563	0.02892	0			2.54	35.0814	0	0			2.54	0.1415	0.1415	0.1415
						2.55	35.0817	0.00962	0.00962			2.55	35.0563	0.02892	0			2.55	35.0814	0	0			2.55	0.1415	0.1415	0.1415
						2.56	35.0817	0.00962	0.00962			2.56	35.0563	0.02892	0			2.56	35.0814	0	0			2.56	0.1415	0.1415	0.1415
						2.57	35.0817	0.00962	0.00962			2.57	35.0563	0.02893	0			2.57	35.0814	0	0			2.57	0.1415	0.1415	0.1415
						2.58	35.0817	0.00962	0.00962			2.58	35.0563	0.02893	0			2.58	35.0814	0	0			2.58	0.1415	0.1415	0.1415
						2.59	35.0817	0.00962	0.00962			2.59	35.0563	0.02893	0			2.59	35.0814	0	0			2.59	0.1415	0.1415	0.1415
						2.6	35.0817	0.00962	0.00962			2.6	35.0563	0.02893	0			2.6	35.0814	0	0			2.6	0.1415	0.1415	0.1415
						2.61	35.0817	0.00962	0.00962			2.61	35.0563	0.02893	0			2.61	35.0814	0	0			2.61	0.1415	0.1415	0.1415
						2.62	35.0817	0.00962	0.00962			2.62	35.0563	0.02894	0			2.62	35.0814	0	0			2.62	0.1415	0.1415	0.1415
						2.63	35.0817	0.00962	0.00962			2.63	35.0563	0.02894	0			2.63	35.0814	0	0			2.63	0.1415	0.1415	0.1415
						2.64	35.0817	0.00962	0.00962			2.64	35.0563	0.02894	0			2.64	35.0814	0	0			2.64	0.1415	0.1415	0.1415
						2.65	35.0817	0.00962	0.00962			2.65	35.0563	0.02894	0			2.65	35.0814	0	0			2.65	0.1415	0.1415	0.1415
						2.66	35.0817	0.00962	0.00962			2.66	35.0563	0.02895	0			2.66	35.0814	0	0			2.66	0.1415	0.1415	0.1415
						2.67	35.0817	0.00962	0.00962			2.67	35.0563	0.02895	0			2.67	35.0814	0	0			2.67	0.1415	0.1415	0.1415
						2.68	35.0817	0.00962	0.00962			2.68	35.0563	0.02895	0			2.68	35.0814	0	0			2.68	0.1415	0.1415	0.1415
						2.69	35.0817	0.00962	0.00962			2.69	35.0563	0.02895	0			2.69	35.0814	0	0			2.69	0.1415	0.1415	0.1415
						2.7	35.0817	0.00962	0.00962			2.7	35.0563	0.02895	0			2.7	35.0814	0	0			2.7	0.1415	0.1415	0.1415
						2.71	35.0817	0.00962	0.00962			2.71	35.0563	0.02896	0			2.71	35.0814	0	0			2.71	0.1415	0.1415	0.1415
						2.72	35.0817	0.00962	0.00962			2.72	35.0563	0.02896	0			2.72	35.0814	0	0			2.72	0.1415	0.1415	0.1415
						2.73	35.0817	0.00962	0.00962			2.73	35.0563	0.02896	0			2.73	35.0814	0	0			2.73	0.1415	0.1415	0.1415
						2.74	35.0817	0.00962	0.00962			2.74	35.0563	0.02896	0			2.74	35.0814	0	0			2.74	0.1415	0.1415	0.1415
						2.75	35.0817	0.00962	0.00962			2.75	35.0563	0.02896	0			2.75	35.0814	0	0			2.75	0.1415	0.1415	0.1415
						2.76	35.0817	0.00962	0.00962			2.76	35.0563	0.02897	0			2.76	35.0814	0	0			2.76	0.1415	0.1415	0.1415
						2.77	35.0817	0.00962	0.00962			2.77	35.0563	0.02897	0			2.77	35.0814	0	0			2.77	0.1415	0.1415	0.1415
						2.78	35.0817	0.00962	0.00962			2.78	35.0563	0.02897	0			2.78	35.0814	0	0			2.78	0.1415	0.1415	0.1415
						2.79	35.0817	0.00962	0.00962			2.79	35.0563	0.02897	0			2.79	35.0814	0	0			2.79	0.1415	0.1415	0.1415
						2.8	35.0817	0.00962	0.00962			2.8	35.0563	0.02897	0			2.8	35.0814	0	0			2.8	0.1415	0.1415	0.1415
						2.81	35.0817	0.00962	0.00962			2.81	35.0562	0.02898	0			2.81	35.0814	0	0			2.81	0.1415	0.1415	0.1415
						2.82	35.0817	0.00962	0.00963			2.82	35.0562	0.02898	0			2.82	35.0814	0	0			2.82	0.1415	0.1415	0.1415
						2.83	35.0817	0.00962	0.00963			2.83	35.0562	0.02898	0			2.83	35.0814	0	0			2.83	0.1415	0.1415	0.1415
						2.84	35.0817	0.00962	0.00963			2.84	35.0562	0.02898	0			2.84	35.0814	0	0			2.84	0.1415	0.1415	0.1415
						2.85	35.0817	0.00962	0.00963			2.85	35.0562	0.02898	0			2.85	35.0814	0	0			2.85	0.1415	0.1415	0.1415
						2.86	35.0817	0.00962	0.00963			2.86	35.0562	0.02899	0			2.86	35.0814	0	0			2.86	0.1415	0.1415	0.1415
						2.87	35.0817	0.00962	0.00963			2.87	35.0562	0.02899	0			2.87	35.0814	0	0			2.87	0.1415	0.1415	0.1415
						2.88	35.0817	0.00962	0.00963			2.88	35.0562	0.02899	0			2.88	35.0814	0	0			2.88	0.1415	0.1415	0.1415
						2.89	35.0817	0.00962	0.00963			2.89	35.0562	0.02899	0			2.89	35.0814	0	0			2.89	0.1415	0.1415	0.1415
						2.9	35.0817	0.00962	0.00963			2.9	35.0562	0.02899	0			2.9	35.0814	0	0			2.9	0.1415	0.1415	0.1415
						2.91	35.0816	0.00962	0.00963			2.91	35.0562	0.029	0			2.91	35.0814	0	0			2.91	0.1415	0.1415	0.1415
						2.92	35.0816	0.00962	0.00963			2.92	35.0562	0.029	0			2.92	35.0814	0	0			2.92	0.1415	0.1415	0.1415
						2.93	35.0816	0.00962	0.00963			2.93	35.0562	0.029	0			2.93	35.0814	0	0			2.93	0.1415	0.1415	0.1415
						2.94	35.0816	0.00963	0.00963			2.94	35.0562	0.029	0			2.94	35.0814	0	0			2.94	0.1415	0.1415	0.1415
						2.95	35.0816	0.00963	0.00963			2.95	35.0562	0.029	0			2.95	35.0814	0	0			2.95	0.1415	0.1415	0.1415
						2.96	35.0816	0.00963	0.00963			2.96	35.0562	0.02901	0			2.96	35.0814	0	0			2.96	0.1415	0.1415	0.1415
						2.97	35.0816	0.00963	0.00963			2.97	35.0562	0.02901	0			2.97	35.0814	0	0			2.97	0.1415	0.1415	0.1415
						2.98	35.0816	0.00963	0.00963			2.98	35.0562	0.02901	0			2.98	35.0814	0	0			2.98	0.1415	0.1415	0.1415
						2.99	35.0816	0.00963	0.00963			2.99	35.0562	0.02901	0			2.99	35.0814	0	0			2.99	0.1415	0.1415	0.1415
						3	35.0816	0.00963	0.00963			3	35.0562	0.02901	0			3	35.0814	0	0			3	0.1415	0.1415	0.1415
						3.01	35.0816	0.00963	0.00963			3.01	35.0562	0.02902	0			3.01	35.0814	0	0			3.01	0.1415	0.1415	0.1415
						3.02	35.0816	0.00963	0.00963			3.02	35.0562	0.02902	0			3.02	35.0814	0	0			3.02	0.1415	0.1415	0.1415
						3.03	35.0816	0.00963	0.00963			3.03	35.0562	0.02902	0			3.03	35.0814	0	0			3.03	0.1415	0.1415	0.1415
						3.04	35.0816	0.00963	0.00963			3.04	35.0562	0.02902	0			3.04	35.0814	0	0			3.04	0.1415	0.1415	0.1415
						3.05	35.0816	0.00963	0.00963			3.05	35.0562	0.02902	0			3.05	35.0814	0	0			3.05	0.1415	0.1415	0.1415
						3.06	35.0816	0.00963	0.00963			3.06	35.0562	0.02903	0			3.06	35.0814	0	0			3.06	0.1415	0.1415	0.1415
						3.07	35.0816	0.00963	0.00963			3.07	35.0562	0.02903	0			3.07	35.0814	0	0			3.07	0.1415	0.1415	0.1415
						3.08	35.0816	0.00963	0.00963			3.08	35.0562	0.02903	0			3.08	35.0814	0	0			3.08	0.1415	0.1415	0.1415
						3.09	35.0816	0.00963	0.00963			3.09	35.0562	0.02903	0			3.09	35.0814	0	0			3.09	0.1415	0.1415	0.1415
						3.1	35.0816	0.00963	0.00963			3.1	35.0562	0.02903	0			3.1	35.0814	0	0			3.1	0.1415	0.1415	0.1415
						3.11	35.0816	0.00963	0.00963			3.11	35.0562	0.02904	0			3.11	35.0814	0	0			3.11	0.1415	0.1415	0.1415
						3.12	35.0816	0.00963	0.00963			3.12	35.0562	0.02904	0			3.12	35.0814	0	0			3.12	0.1415	0.1415	0.1415
						3.13	35.0816	0.00963	0.00963			3.13	35.0562	0.02904	0			3.13	35.0814	0	0			3.13	0.1415	0.1415	0.1415
						3.14	35.0816	0.00963	0.00963			3.14	35.0562	0.02904	0			3.14	35.0814	0	0			3.14	0.1415	0.1415	0.1415
						3.15	35.0816	0.00963	0.00963			3.15	35.0562	0.02904	0			3.15	35.0814	0	0			3.15	0.1415	0.1415	0.1415
						3.16	35.0816	0.00963	0.00963			3.16	35.0562	0.02905	0			3.16	35.0814	0	0			3.16	0.1415	0.1415	0.1415
						3.17	35.0816	0.00963	0.00963			3.17	35.0562	0.02905	0			3.17	35.0814	0	0			3.17	0.1415	0.1415	0.1415
						3.18	35.0816	0.00963	0.00963			3.18	35.0562	0.02905	0			3.18	35.0814	0	0			3.18	0.1415	0.1415	0.1415
						3.19	35.0816	0.00963	0.00963			3.19	35.0561	0.02905	0			3.19	35.0814	0	0			3.19	0.1415	0.1415	0.1415
						3.2	35.0816	0.00963	0.00963			3.2	35.0561	0.02905	0			3.2	35.0814	0	0			3.2	0.1415	0.1415	0.1415
						3.21	35.0816	0.00963	0.00963			3.21	35.0561	0.02906	0			3.21	35.0814	0	0			3.21	0.1415	0.1415	0.1415
						3.22	35.0816	0.00963	0.00963			3.22	35.0561	0.02906	0			3.22	35.0814	0	0			3.22	0.1415	0.1415	0.1415
						3.23	35.0816	0.00963	0.00963			3.23	35.0561	0.02906	0			3.23	35.0814	0	0			3.23	0.1415	0.1415	0.1415
						3.24	35.0816	0.00963	0.00963			3.24	35.0561	0.02906	0			3.24	35.0814	0	0			3.24	0.1415	0.1415	0.1415
						3.25	35.0816	0.00963	0.00963			3.25	35.0561	0.02906	0			3.25	35.0814	0	0			3.25	0.1415	0.1415	0.1415
						3.26	35.0816	0.00963	0.00963			3.26	35.0561	0.02907	0			3.26	35.0814	0	0			3.26	0.1415	0.1415	0.1415
						3.27	35.0816	0.00963	0.00963			3.27	35.0561	0.02907	0			3.27	35.0814	0	0			3.27	0.1415	0.1415	0.1415
						3.28	35.0816	0.00963	0.00963			3.28	35.0561	0.02907	0			3.28	35.0814	0	0			3.28	0.1415	0.1415	0.1415
						3.29	35.0816	0.00963	0.00963			3.29	35.0561	0.02907	0			3.29	35.0814	0	0			3.29	0.1415	0.1415	0.1415
						3.3	35.0816	0.00963	0.00964			3.3	35.0561	0.02907	0			3.3	35.0814	0	0			3.3	0.1415	0.1415	0.1415
						3.31	35.0816	0.00963	0.00964			3.31	35.0561	0.02908	0			3.31	35.0814	0	0			3.31	0.1415	0.1415	0.1415
						3.32	35.0816	0.00963	0.00964			3.32	35.0561	0.02908	0			3.32	35.0814	0	0			3.32	0.1415	0.1415	0.1415
						3.33	35.0816	0.00963	0.00964			3.33	35.0561	0.02908	0			3.33	35.0814	0	0			3.33	0.1415	0.1415	0.1415
						3.34	35.0816	0.00963	0.00964			3.34	35.0561	0.02908	0			3.34	35.0814	0	0			3.34	0.1415	0.1415	0.1415
						3.35	35.0816	0.00963	0.00964			3.35	35.0561	0.02908	0			3.35	35.0814	0	0			3.35	0.1415	0.1415	0.1415
						3.36	35.0816	0.00963	0.00964			3.36	35.0561	0.02909	0			3.36	35.0814	0	0			3.36	0.1415	0.1415	0.1415
						3.37	35.0816	0.00963	0.00964			3.37	35.0561	0.02909	0			3.37	35.0814	0	0			3.37	0.1415	0.1415	0.1415
						3.38	35.0816	0.00963	0.00964			3.38	35.0561	0.02909	0			3.38	35.0814	0	0			3.38	0.1415	0.1415	0.1415
						3.39	35.0816	0.00963	0.00964			3.39	35.0561	0.02909	0			3.39	35.0814	0	0			3.39	0.1415	0.1415	0.1415
						3.4	35.0816	0.00964	0.00964			3.4	35.0561	0.02909	0			3.4	35.0814	0	0			3.4	0.1415	0.1415	0.1415
						3.41	35.0816	0.00964	0.00964			3.41	35.0561	0.0291	0			3.41	35.0814	0	0			3.41	0.1415	0.1415	0.1415
						3.42	35.0816	0.00964	0.00964			3.42	35.0561	0.0291	0			3.42	35.0814	0	0			3.42	0.1415	0.1415	0.1415
						3.43	35.0816	0.00964	0.00964			3.43	35.0561	0.0291	0			3.43	35.0814	0	0			3.43	0.1415	0.1415	0.1415
						3.44	35.0816	0.00964	0.00964			3.44	35.0561	0.0291	0			3.44	35.0814	0	0			3.44	0.1415	0.1415	0.1415
						3.45	35.0816	0.00964	0.00964			3.45	35.0561	0.0291	0			3.45	35.0814	0	0			3.45	0.1415	0.1415	0.1415
						3.46	35.0816	0.00964	0.00964			3.46	35.0561	0.02911	0			3.46	35.0814	0	0			3.46	0.1415	0.1415	0.1415
						3.47	35.0816	0.00964	0.00964			3.47	35.0561	0.02911	0			3.47	35.0814	0	0			3.47	0.1415	0.1415	0.1415
						3.48	35.0816	0.00964	0.00964			3.48	35.0561	0.02911	0			3.48	35.0814	0	0			3.48	0.1415	0.1415	0.1415
						3.49	35.0816	0.00964	0.00964			3.49	35.0561	0.02911	0			3.49	35.0814	0	0			3.49	0.1415	0.1415	0.1415
						3.5	35.0816	0.00964	0.00964			3.5	35.056	0.02911	0			3.5	35.0814	0	0			3.5	0.1415	0.1415	0.1415
						3.51	35.0816	0.00964	0.00964			3.51	35.056	0.02912	0			3.51	35.0814	0	0			3.51	0.1415	0.1415	0.1415
						3.52	35.0816	0.00964	0.00964			3.52	35.056	0.02912	0			3.52	35.0814	0	0			3.52	0.1415	0.1415	0.1415
						3.53	35.0816	0.00964	0.00965			3.53	35.056	0.02912	0			3.53	35.0814	0	0			3.53	0.1415	0.1415	0.1415
						3.54	35.0816	0.00964	0.00965			3.54	35.056	0.02912	0			3.54	35.0814	0	0			3.54	0.1415	0.1415	0.1415
						3.55	35.0816	0.00964	0.00965			3.55	35.056	0.02912	0			3.55	35.0814	0	0			3.55	0.1415	0.1415	0.1415
						3.56	35.0816	0.00964	0.00965			3.56	35.056	0.02913	0			3.56	35.0814	0	0			3.56	0.1415	0.1415	0.1415
						3.57	35.0816	0.00964	0.00965			3.57	35.056	0.02913	0			3.57	35.0814	0	0			3.57	0.1415	0.1415	0.1415
						3.58	35.0816	0.00964	0.00965			3.58	35.056	0.02913	0			3.58	35.0814	0	0			3.58	0.1415	0.1415	0.1415
						3.59	35.0816	0.00964	0.00965			3.59	35.056	0.02913	0			3.59	35.0814	0	0			3.59	0.1415	0.1415	0.1415
						3.6	35.0816	0.00964	0.00965			3.6	35.056	0.02913	0			3.6	35.0814	0	0			3.6	0.1415	0.1415	0.1415
						3.61	35.0816	0.00964	0.00965			3.61	35.056	0.02914	0			3.61	35.0814	0	0			3.61	0.1415	0.1415	0.1415
						3.62	35.0816	0.00964	0.00965			3.62	35.056	0.02914	0			3.62	35.0814	0	0			3.62	0.1415	0.1415	0.1415
						3.63	35.0816	0.00964	0.00965			3.63	35.056	0.02914	0			3.63	35.0814	0	0			3.63	0.1415	0.1415	0.1415
						3.64	35.0816	0.00964	0.00965			3.64	35.056	0.02914	0			3.64	35.0814	0	0			3.64	0.1415	0.1415	0.1415
						3.65	35.0816	0.00964	0.00965			3.65	35.056	0.02914	0			3.65	35.0814	0	0			3.65	0.1415	0.1415	0.1415
						3.66	35.0816	0.00964	0.00965			3.66	35.056	0.02915	0			3.66	35.0815	0	0			3.66	0.1415	0.1415	0.1415
						3.67	35.0816	0.00964	0.00965			3.67	35.056	0.02915	0			3.67	35.0815	0	0			3.67	0.1415	0.1415	0.1415
						3.68	35.0816	0.00964	0.00965			3.68	35.056	0.02915	0			3.68	35.0815	0	0			3.68	0.1415	0.1415	0.1415
						3.69	35.0816	0.00964	0.00965			3.69	35.056	0.02915	0			3.69	35.0815	0	0			3.69	0.1415	0.1415	0.1415
						3.7	35.0816	0.00964	0.00965			3.7	35.056	0.02915	0			3.7	35.0815	0	0			3.7	0.1415	0.1415	0.1415
						3.71	35.0816	0.00964	0.00965			3.71	35.056	0.02916	0			3.71	35.0815	0	0			3.71	0.1415	0.1415	0.1415
						3.72	35.0816	0.00964	0.00965			3.72	35.056	0.02916	0			3.72	35.0815	0	0			3.72	0.1415	0.1415	0.1415
						3.73	35.0816	0.00964	0.00965			3.73	35.056	0.02916	0			3.73	35.0815	0	0			3.73	0.1415	0.1415	0.1415
						3.74	35.0816	0.00964	0.00965			3.74	35.056	0.02916	0			3.74	35.0815	0	0			3.74	0.1415	0.1415	0.1415
						3.75	35.0816	0.00964	0.00965			3.75	35.056	0.02916	0			3.75	35.0815	0	0			3.75	0.1415	0.1415	0.1415
						3.76	35.0816	0.00964	0.00965			3.76	35.056	0.02917	0			3.76	35.0815	0	0			3.76	0.1415	0.1415	0.1415
						3.77	35.0816	0.00964	0.00965			3.77	35.056	0.02917	0			3.77	35.0815	0	0			3.77	0.1415	0.1415	0.1415
						3.78	35.0816	0.00964	0.00965			3.78	35.056	0.02917	0			3.78	35.0815	0	0			3.78	0.1415	0.1415	0.1415
						3.79	35.0816	0.00964	0.00965			3.79	35.056	0.02917	0			3.79	35.0815	0	0			3.79	0.1415	0.1415	0.1415
						3.8	35.0816	0.00964	0.00965			3.8	35.056	0.02917	0			3.8	35.0815	0	0			3.8	0.1415	0.1415	0.1415
						3.81	35.0816	0.00964	0.00965			3.81	35.056	0.02917	0			3.81	35.0815	0	0			3.81	0.1415	0.1415	0.1415
						3.82	35.0816	0.00964	0.00965			3.82	35.056	0.02918	0			3.82	35.0815	0	0			3.82	0.1415	0.1415	0.1415
						3.83	35.0816	0.00964	0.00965			3.83	35.056	0.02918	0			3.83	35.0815	0	0			3.83	0.1415	0.1415	0.1415
						3.84	35.0816	0.00964	0.00965			3.84	35.056	0.02918	0			3.84	35.0815	0	0			3.84	0.1415	0.1415	0.1415
						3.85	35.0816	0.00964	0.00965			3.85	35.056	0.02918	0			3.85	35.0815	0	0			3.85	0.1415	0.1415	0.1415
						3.86	35.0816	0.00965	0.00965			3.86	35.056	0.02918	0			3.86	35.0815	0	0			3.86	0.1415	0.1415	0.1415
						3.87	35.0816	0.00965	0.00965			3.87	35.056	0.02919	0			3.87	35.0815	0	0			3.87	0.1415	0.1415	0.1415
						3.88	35.0816	0.00965	0.00965			3.88	35.056	0.02919	0			3.88	35.0815	0	0			3.88	0.1415	0.1415	0.1415
						3.89	35.0816	0.00965	0.00965			3.89	35.056	0.02919	0			3.89	35.0815	0	0			3.89	0.1415	0.1415	0.1415
						3.9	35.0816	0.00965	0.00965			3.9	35.0559	0.02919	0			3.9	35.0815	0	0			3.9	0.1415	0.1415	0.1415
						3.91	35.0816	0.00965	0.00965			3.91	35.0559	0.02919	0			3.91	35.0815	0	0			3.91	0.1415	0.1415	0.1415
						3.92	35.0816	0.00965	0.00965			3.92	35.0559	0.0292	0			3.92	35.0815	0	0			3.92	0.1415	0.1415	0.1415
						3.93	35.0816	0.00965	0.00965			3.93	35.0559	0.0292	0			3.93	35.0815	0	0			3.93	0.1415	0.1415	0.1415
						3.94	35.0816	0.00965	0.00965			3.94	35.0559	0.0292	0			3.94	35.0815	0	0			3.94	0.1415	0.1415	0.1415
						3.95	35.0816	0.00965	0.00965			3.95	35.0559	0.0292	0			3.95	35.0815	0	0			3.95	0.1415	0.1415	0.1415
						3.96	35.0816	0.00965	0.00965			3.96	35.0559	0.0292	0			3.96	35.0815	0	0			3.96	0.1415	0.1415	0.1415
						3.97	35.0816	0.00965	0.00965			3.97	35.0559	0.02921	0			3.97	35.0815	0	0			3.97	0.1415	0.1415	0.1415
						3.98	35.0816	0.00965	0.00965			3.98	35.0559	0.02921	0			3.98	35.0815	0	0			3.98	0.1415	0.1415	0.1415
						3.99	35.0816	0.00965	0.00965			3.99	35.0559	0.02921	0			3.99	35.0815	0	0			3.99	0.1415	0.1415	0.1415
						4	35.0816	0.00965	0.00965			4	35.0559	0.02921	0			4	35.0815	0	0			4	0.1415	0.1415	0.1415
						4.01	35.0816	0.00965	0.00965			4.01	35.0559	0.02921	0			4.01	35.0815	0	0			4.01	0.1415	0.1415	0.1415
						4.02	35.0816	0.00965	0.00965			4.02	35.0559	0.02922	0			4.02	35.0815	0	0			4.02	0.1415	0.1415	0.1415
						4.03	35.0816	0.00965	0.00965			4.03	35.0559	0.02922	0			4.03	35.0815	0	0			4.03	0.1415	0.1415	0.1415
						4.04	35.0816	0.00965	0.00965			4.04	35.0559	0.02922	0			4.04	35.0815	0	0			4.04	0.1415	0.1415	0.1415
						4.05	35.0816	0.00965	0.00965			4.05	35.0559	0.02922	0			4.05	35.0815	0	0			4.05	0.1415	0.1415	0.1415
						4.06	35.0816	0.00965	0.00965			4.06	35.0559	0.02922	0			4.06	35.0815	0	0			4.06	0.1415	0.1415	0.1415
						4.07	35.0816	0.00965	0.00965			4.07	35.0559	0.02923	0			4.07	35.0815	0	0			4.07	0.1415	0.1415	0.1415
						4.08	35.0816	0.00965	0.00965			4.08	35.0559	0.02923	0			4.08	35.0815	0	0			4.08	0.1415	0.1415	0.1415
						4.09	35.0816	0.00965	0.00965			4.09	35.0559	0.02923	0			4.09	35.0815	0	0			4.09	0.1415	0.1415	0.1415
						4.1	35.0816	0.00965	0.00965			4.1	35.0559	0.02923	0			4.1	35.0815	0	0			4.1	0.1415	0.1415	0.1415
						4.11	35.0816	0.00965	0.00965			4.11	35.0559	0.02923	0			4.11	35.0815	0	0			4.11	0.1415	0.1415	0.1415
						4.12	35.0816	0.00965	0.00965			4.12	35.0559	0.02923	0			4.12	35.0815	0	0			4.12	0.1415	0.1415	0.1415
						4.13	35.0816	0.00965	0.00965			4.13	35.0559	0.02924	0			4.13	35.0815	0	0			4.13	0.1415	0.1415	0.1415
						4.14	35.0816	0.00965	0.00965			4.14	35.0559	0.02924	0			4.14	35.0815	0	0			4.14	0.1415	0.1415	0.1415
						4.15	35.0816	0.00965	0.00965			4.15	35.0559	0.02924	0			4.15	35.0815	0	0			4.15	0.1415	0.1415	0.1415
						4.16	35.0816	0.00965	0.00965			4.16	35.0559	0.02924	0			4.16	35.0815	0	0			4.16	0.1415	0.1415	0.1415
						4.17	35.0816	0.00965	0.00965			4.17	35.0559	0.02924	0			4.17	35.0815	0	0			4.17	0.1415	0.1415	0.1415
						4.18	35.0816	0.00965	0.00965			4.18	35.0559	0.02925	0			4.18	35.0815	0	0			4.18	0.1415	0.1415	0.1415
						4.19	35.0816	0.00965	0.00965			4.19	35.0559	0.02925	0			4.19	35.0815	0	0			4.19	0.1415	0.1415	0.1415
						4.2	35.0816	0.00965	0.00965			4.2	35.0559	0.02925	0			4.2	35.0815	0	0			4.2	0.1415	0.1415	0.1415
						4.21	35.0816	0.00965	0.00965			4.21	35.0559	0.02925	0			4.21	35.0815	0	0			4.21	0.1415	0.1415	0.1415
						4.22	35.0816	0.00965	0.00965			4.22	35.0559	0.02925	0			4.22	35.0815	0	0			4.22	0.1415	0.1415	0.1415
						4.23	35.0816	0.00965	0.00965			4.23	35.0558	0.02926	0			4.23	35.0815	0	0			4.23	0.1415	0.1415	0.1415
						4.24	35.0816	0.00965	0.00965			4.24	35.0558	0.02926	0			4.24	35.0815	0	0			4.24	0.1415	0.1415	0.1415
						4.25	35.0816	0.00965	0.00965			4.25	35.0558	0.02926	0			4.25	35.0815	0	0			4.25	0.1415	0.1415	0.1415
						4.26	35.0816	0.00965	0.00965			4.26	35.0558	0.02926	0			4.26	35.0815	0	0			4.26	0.1415	0.1415	0.1415
						4.27	35.0816	0.00965	0.00965			4.27	35.0558	0.02926	0			4.27	35.0815	0	0			4.27	0.1415	0.1415	0.1415
						4.28	35.0816	0.00965	0.00965			4.28	35.0558	0.02927	0			4.28	35.0815	0	0			4.28	0.1415	0.1415	0.1415
						4.29	35.0816	0.00965	0.00965			4.29	35.0558	0.02927	0			4.29	35.0815	0	0			4.29	0.1415	0.1415	0.1415
						4.3	35.0816	0.00965	0.00965			4.3	35.0558	0.02927	0			4.3	35.0815	0	0			4.3	0.1415	0.1415	0.1415
						4.31	35.0816	0.00965	0.00966			4.31	35.0558	0.02927	0			4.31	35.0815	0	0			4.31	0.1415	0.1415	0.1415
						4.32	35.0816	0.00965	0.00966			4.32	35.0558	0.02927	0			4.32	35.0815	0	0			4.32	0.1415	0.1415	0.1415
						4.33	35.0816	0.00965	0.00966			4.33	35.0558	0.02927	0			4.33	35.0815	0	0			4.33	0.1415	0.1415	0.1415
						4.34	35.0816	0.00966	0.00966			4.34	35.0558	0.02928	0			4.34	35.0815	0	0			4.34	0.1415	0.1415	0.1415
						4.35	35.0816	0.00966	0.00966			4.35	35.0558	0.02928	0			4.35	35.0815	0	0			4.35	0.1415	0.1415	0.1415
						4.36	35.0816	0.00966	0.00966			4.36	35.0558	0.02928	0			4.36	35.0815	0	0			4.36	0.1415	0.1415	0.1415
						4.37	35.0816	0.00966	0.00966			4.37	35.0558	0.02928	0			4.37	35.0815	0	0			4.37	0.1415	0.1415	0.1415
						4.38	35.0816	0.00966	0.00966			4.38	35.0558	0.02928	0			4.38	35.0815	0	0			4.38	0.1415	0.1415	0.1415
						4.39	35.0816	0.00966	0.00966			4.39	35.0558	0.02929	0			4.39	35.0815	0	0			4.39	0.1415	0.1415	0.1415
						4.4	35.0816	0.00966	0.00966			4.4	35.0558	0.02929	0			4.4	35.0815	0	0			4.4	0.1415	0.1415	0.1415
						4.41	35.0816	0.00966	0.00966			4.41	35.0558	0.02929	0			4.41	35.0815	0	0			4.41	0.1415	0.1415	0.1415
						4.42	35.0816	0.00966	0.00966			4.42	35.0558	0.02929	0			4.42	35.0815	0	0			4.42	0.1415	0.1415	0.1415
						4.43	35.0816	0.00966	0.00966			4.43	35.0558	0.02929	0			4.43	35.0815	0	0			4.43	0.1415	0.1415	0.1415
						4.44	35.0816	0.00966	0.00966			4.44	35.0558	0.0293	0			4.44	35.0815	0	0			4.44	0.1415	0.1415	0.1415
						4.45	35.0816	0.00966	0.00966			4.45	35.0558	0.0293	0			4.45	35.0815	0	0			4.45	0.1415	0.1415	0.1415
						4.46	35.0816	0.00966	0.00966			4.46	35.0558	0.0293	0			4.46	35.0815	0	0			4.46	0.1415	0.1415	0.1415
						4.47	35.0816	0.00966	0.00966			4.47	35.0558	0.0293	0			4.47	35.0815	0	0			4.47	0.1415	0.1415	0.1415
						4.48	35.0816	0.00966	0.00966			4.48	35.0558	0.0293	0			4.48	35.0815	0	0			4.48	0.1415	0.1415	0.1415
						4.49	35.0816	0.00966	0.00966			4.49	35.0558	0.0293	0			4.49	35.0815	0	0			4.49	0.1415	0.1415	0.1415
						4.5	35.0816	0.00966	0.00966			4.5	35.0558	0.02931	0			4.5	35.0815	0	0			4.5	0.1415	0.1415	0.1415
						4.51	35.0816	0.00966	0.00966			4.51	35.0558	0.02931	0			4.51	35.0815	0	0			4.51	0.1415	0.1415	0.1415
						4.52	35.0816	0.00966	0.00966			4.52	35.0558	0.02931	0			4.52	35.0815	0	0			4.52	0.1415	0.1415	0.1415
						4.53	35.0816	0.00966	0.00966			4.53	35.0558	0.02931	0			4.53	35.0815	0	0			4.53	0.1415	0.1415	0.1415
						4.54	35.0816	0.00966	0.00966			4.54	35.0558	0.02931	0			4.54	35.0815	0	0			4.54	0.1415	0.1415	0.1415
						4.55	35.0816	0.00966	0.00966			4.55	35.0558	0.02932	0			4.55	35.0815	0	0			4.55	0.1415	0.1415	0.1415
						4.56	35.0816	0.00966	0.00966			4.56	35.0558	0.02932	0			4.56	35.0815	0	0			4.56	0.1415	0.1415	0.1415
						4.57	35.0816	0.00966	0.00966			4.57	35.0558	0.02932	0			4.57	35.0815	0	0			4.57	0.1415	0.1415	0.1415
						4.58	35.0816	0.00966	0.00966			4.58	35.0558	0.02932	0			4.58	35.0815	0	0			4.58	0.1415	0.1415	0.1415
						4.59	35.0816	0.00966	0.00966			4.59	35.0558	0.02932	0			4.59	35.0815	0	0			4.59	0.1415	0.1415	0.1415
						4.6	35.0816	0.00966	0.00966			4.6	35.0558	0.02933	0			4.6	35.0815	0	0			4.6	0.1415	0.1415	0.1415
						4.61	35.0816	0.00966	0.00966			4.61	35.0558	0.02933	0			4.61	35.0815	0	0			4.61	0.1415	0.1415	0.1415
						4.62	35.0816	0.00966	0.00966			4.62	35.0558	0.02933	0			4.62	35.0815	0	0			4.62	0.1415	0.1415	0.1415
						4.63	35.0816	0.00966	0.00966			4.63	35.0557	0.02933	0			4.63	35.0815	0	0			4.63	0.1415	0.1415	0.1415
						4.64	35.0816	0.00966	0.00966			4.64	35.0557	0.02933	0			4.64	35.0815	0	0			4.64	0.1415	0.1415	0.1415
						4.65	35.0816	0.00966	0.00966			4.65	35.0557	0.02933	0			4.65	35.0815	0	0			4.65	0.1415	0.1415	0.1415
						4.66	35.0816	0.00966	0.00966			4.66	35.0557	0.02934	0			4.66	35.0815	0	0			4.66	0.1415	0.1415	0.1415
						4.67	35.0816	0.00966	0.00966			4.67	35.0557	0.02934	0			4.67	35.0815	0	0			4.67	0.1415	0.1415	0.1415
						4.68	35.0816	0.00966	0.00966			4.68	35.0557	0.02934	0			4.68	35.0815	0	0			4.68	0.1415	0.1415	0.1415
						4.69	35.0816	0.00966	0.00966			4.69	35.0557	0.02934	0			4.69	35.0815	0	0			4.69	0.1415	0.1415	0.1415
						4.7	35.0816	0.00966	0.00966			4.7	35.0557	0.02934	0			4.7	35.0815	0	0			4.7	0.1415	0.1415	0.1415
						4.71	35.0816	0.00966	0.00966			4.71	35.0557	0.02935	0			4.71	35.0815	0	0			4.71	0.1415	0.1415	0.1415
						4.72	35.0816	0.00966	0.00966			4.72	35.0557	0.02935	0			4.72	35.0815	0	0			4.72	0.1415	0.1415	0.1415
						4.73	35.0816	0.00966	0.00966			4.73	35.0557	0.02935	0			4.73	35.0815	0	0			4.73	0.1415	0.1415	0.1415
						4.74	35.0816	0.00966	0.00967			4.74	35.0557	0.02935	0			4.74	35.0815	0	0			4.74	0.1415	0.1415	0.1415
						4.75	35.0816	0.00966	0.00967			4.75	35.0557	0.02935	0			4.75	35.0815	0	0			4.75	0.1415	0.1415	0.1415
						4.76	35.0816	0.00966	0.00967			4.76	35.0557	0.02936	0			4.76	35.0815	0	0			4.76	0.1415	0.1415	0.1415
						4.77	35.0816	0.00966	0.00967			4.77	35.0557	0.02936	0			4.77	35.0815	0	0			4.77	0.1415	0.1415	0.1415
						4.78	35.0816	0.00966	0.00967			4.78	35.0557	0.02936	0			4.78	35.0815	0	0			4.78	0.1415	0.1415	0.1415
						4.79	35.0816	0.00966	0.00967			4.79	35.0557	0.02936	0			4.79	35.0815	0	0			4.79	0.1415	0.1415	0.1415
						4.8	35.0816	0.00966	0.00967			4.8	35.0557	0.02936	0			4.8	35.0815	0	0			4.8	0.1415	0.1415	0.1415
						4.81	35.0816	0.00966	0.00967			4.81	35.0557	0.02936	0			4.81	35.0815	0	0			4.81	0.1415	0.1415	0.1415
						4.82	35.0816	0.00967	0.00967			4.82	35.0557	0.02937	0			4.82	35.0815	0	0			4.82	0.1415	0.1415	0.1415
						4.83	35.0816	0.00967	0.00967			4.83	35.0557	0.02937	0			4.83	35.0815	0	0			4.83	0.1415	0.1415	0.1415
						4.84	35.0816	0.00967	0.00967			4.84	35.0557	0.02937	0			4.84	35.0815	0	0			4.84	0.1415	0.1415	0.1415
						4.85	35.0816	0.00967	0.00967			4.85	35.0557	0.02937	0			4.85	35.0815	0	0			4.85	0.1415	0.1415	0.1415
						4.86	35.0816	0.00967	0.00967			4.86	35.0557	0.02937	0			4.86	35.0815	0	0			4.86	0.1415	0.1415	0.1415
						4.87	35.0816	0.00967	0.00967			4.87	35.0557	0.02938	0			4.87	35.0815	0	0			4.87	0.1415	0.1415	0.1415
						4.88	35.0816	0.00967	0.00967			4.88	35.0557	0.02938	0			4.88	35.0815	0	0			4.88	0.1415	0.1415	0.1415
						4.89	35.0816	0.00967	0.00967			4.89	35.0557	0.02938	0			4.89	35.0815	0	0			4.89	0.1415	0.1415	0.1415
						4.9	35.0816	0.00967	0.00967			4.9	35.0557	0.02938	0			4.9	35.0815	0	0			4.9	0.1415	0.1415	0.1415
						4.91	35.0816	0.00967	0.00967			4.91	35.0557	0.02938	0			4.91	35.0815	0	0			4.91	0.1415	0.1415	0.1415
						4.92	35.0816	0.00967	0.00967			4.92	35.0557	0.02938	0			4.92	35.0815	0	0			4.92	0.1415	0.1415	0.1415
						4.93	35.0816	0.00967	0.00967			4.93	35.0557	0.02939	0			4.93	35.0815	0	0			4.93	0.1415	0.1415	0.1415
						4.94	35.0816	0.00967	0.00967			4.94	35.0557	0.02939	0			4.94	35.0815	0	0			4.94	0.1415	0.1415	0.1415
						4.95	35.0816	0.00967	0.00967			4.95	35.0557	0.02939	0			4.95	35.0815	0	0			4.95	0.1415	0.1415	0.1415
						4.96	35.0816	0.00967	0.00967			4.96	35.0557	0.02939	0			4.96	35.0815	0	0			4.96	0.1415	0.1415	0.1415
						4.97	35.0816	0.00967	0.00967			4.97	35.0557	0.02939	0			4.97	35.0815	0	0			4.97	0.1415	0.1415	0.1415
						4.98	35.0816	0.00967	0.00967			4.98	35.0556	0.0294	0			4.98	35.0815	0	0			4.98	0.1415	0.1415	0.1415
						4.99	35.0816	0.00967	0.00967			4.99	35.0556	0.0294	0			4.99	35.0815	0	0			4.99	0.1415	0.1415	0.1415
						5	35.0816	0.00967	0.00967			5	35.0556	0.0294	0			5	35.0815	0	0			5	0.1415	0.1415	0.1415
						5.01	35.0816	0.00967	0.00967			5.01	35.0556	0.0294	0			5.01	35.0815	0	0			5.01	0.1415	0.1415	0.1415
						5.02	35.0816	0.00967	0.00967			5.02	35.0556	0.0294	0			5.02	35.0815	0	0			5.02	0.1415	0.1415	0.1415
						5.03	35.0816	0.00967	0.00967			5.03	35.0556	0.0294	0			5.03	35.0815	0	0			5.03	0.1415	0.1415	0.1415
						5.04	35.0816	0.00967	0.00967			5.04	35.0556	0.02941	0			5.04	35.0815	0	0			5.04	0.1415	0.1415	0.1415
						5.05	35.0816	0.00967	0.00967			5.05	35.0556	0.02941	0			5.05	35.0815	0	0			5.05	0.1415	0.1415	0.1415
						5.06	35.0816	0.00967	0.00967			5.06	35.0556	0.02941	0			5.06	35.0815	0	0			5.06	0.1415	0.1415	0.1415
						5.07	35.0816	0.00967	0.00967			5.07	35.0556	0.02941	0			5.07	35.0815	0	0			5.07	0.1415	0.1415	0.1415
						5.08	35.0816	0.00967	0.00967			5.08	35.0556	0.02941	0			5.08	35.0815	0	0			5.08	0.1415	0.1415	0.1415
						5.09	35.0816	0.00967	0.00967			5.09	35.0556	0.02942	0			5.09	35.0815	0	0			5.09	0.1415	0.1415	0.1415
						5.1	35.0816	0.00967	0.00967			5.1	35.0556	0.02942	0			5.1	35.0815	0	0			5.1	0.1415	0.1415	0.1415
						5.11	35.0816	0.00967	0.00967			5.11	35.0556	0.02942	0			5.11	35.0815	0	0			5.11	0.1415	0.1415	0.1415
						5.12	35.0816	0.00967	0.00967			5.12	35.0556	0.02942	0			5.12	35.0815	0	0			5.12	0.1415	0.1415	0.1415
						5.13	35.0816	0.00967	0.00967			5.13	35.0556	0.02942	0			5.13	35.0815	0	0			5.13	0.1415	0.1415	0.1415
						5.14	35.0816	0.00967	0.00967			5.14	35.0556	0.02942	0			5.14	35.0815	0	0			5.14	0.1415	0.1415	0.1415
						5.15	35.0816	0.00967	0.00967			5.15	35.0556	0.02943	0			5.15	35.0815	0	0			5.15	0.1415	0.1415	0.1415
						5.16	35.0816	0.00967	0.00967			5.16	35.0556	0.02943	0			5.16	35.0815	0	0			5.16	0.1415	0.1415	0.1415
						5.17	35.0816	0.00967	0.00967			5.17	35.0556	0.02943	0			5.17	35.0815	0	0			5.17	0.1415	0.1415	0.1415
						5.18	35.0816	0.00967	0.00967			5.18	35.0556	0.02943	0			5.18	35.0815	0	0			5.18	0.1415	0.1415	0.1415
						5.19	35.0816	0.00967	0.00967			5.19	35.0556	0.02943	0			5.19	35.0815	0	0			5.19	0.1415	0.1415	0.1415
						5.2	35.0816	0.00967	0.00967			5.2	35.0556	0.02944	0			5.2	35.0815	0	0			5.2	0.1415	0.1415	0.1415
						5.21	35.0816	0.00967	0.00967			5.21	35.0556	0.02944	0			5.21	35.0815	0	0			5.21	0.1415	0.1415	0.1415
						5.22	35.0816	0.00967	0.00968			5.22	35.0556	0.02944	0			5.22	35.0815	0	0			5.22	0.1415	0.1415	0.1415
						5.23	35.0816	0.00967	0.00968			5.23	35.0556	0.02944	0			5.23	35.0815	0	0			5.23	0.1415	0.1415	0.1415
						5.24	35.0816	0.00967	0.00968			5.24	35.0556	0.02944	0			5.24	35.0815	0	0			5.24	0.1415	0.1415	0.1415
						5.25	35.0816	0.00967	0.00968			5.25	35.0556	0.02944	0			5.25	35.0815	0	0			5.25	0.1415	0.1415	0.1415
						5.26	35.0816	0.00967	0.00968			5.26	35.0556	0.02945	0			5.26	35.0815	0	0			5.26	0.1415	0.1415	0.1415
						5.27	35.0816	0.00967	0.00968			5.27	35.0556	0.02945	0			5.27	35.0815	0	0			5.27	0.1415	0.1415	0.1415
						5.28	35.0816	0.00967	0.00968			5.28	35.0556	0.02945	0			5.28	35.0815	0	0			5.28	0.1415	0.1415	0.1415
						5.29	35.0816	0.00967	0.00968			5.29	35.0556	0.02945	0			5.29	35.0815	0	0			5.29	0.1415	0.1415	0.1415
						5.3	35.0816	0.00967	0.00968			5.3	35.0556	0.02945	0			5.3	35.0815	0	0			5.3	0.1415	0.1415	0.1415
						5.31	35.0816	0.00967	0.00968			5.31	35.0556	0.02946	0			5.31	35.0815	0	0			5.31	0.1415	0.1415	0.1415
						5.32	35.0816	0.00968	0.00968			5.32	35.0556	0.02946	0			5.32	35.0815	0	0			5.32	0.1415	0.1415	0.1415
						5.33	35.0816	0.00968	0.00968			5.33	35.0556	0.02946	0			5.33	35.0815	0	0			5.33	0.1415	0.1415	0.1415
						5.34	35.0816	0.00968	0.00968			5.34	35.0556	0.02946	0			5.34	35.0815	0	0			5.34	0.1415	0.1415	0.1415
						5.35	35.0816	0.00968	0.00968			5.35	35.0556	0.02946	0			5.35	35.0815	0	0			5.35	0.1415	0.1415	0.1415
						5.36	35.0816	0.00968	0.00968			5.36	35.0556	0.02946	0			5.36	35.0815	0	0			5.36	0.1415	0.1415	0.1415
						5.37	35.0816	0.00968	0.00968			5.37	35.0555	0.02947	0			5.37	35.0815	0	0			5.37	0.1415	0.1415	0.1415
						5.38	35.0816	0.00968	0.00968			5.38	35.0555	0.02947	0			5.38	35.0815	0	0			5.38	0.1415	0.1415	0.1415
						5.39	35.0816	0.00968	0.00968			5.39	35.0555	0.02947	0			5.39	35.0815	0	0			5.39	0.1415	0.1415	0.1415
						5.4	35.0816	0.00968	0.00968			5.4	35.0555	0.02947	0			5.4	35.0815	0	0			5.4	0.1415	0.1415	0.1415
						5.41	35.0816	0.00968	0.00968			5.41	35.0555	0.02947	0			5.41	35.0815	0	0			5.41	0.1415	0.1415	0.1415
						5.42	35.0816	0.00968	0.00968			5.42	35.0555	0.02947	0			5.42	35.0815	0	0			5.42	0.1415	0.1415	0.1415
						5.43	35.0816	0.00968	0.00968			5.43	35.0555	0.02948	0			5.43	35.0815	0	0			5.43	0.1415	0.1415	0.1415
						5.44	35.0816	0.00968	0.00968			5.44	35.0555	0.02948	0			5.44	35.0815	0	0			5.44	0.1415	0.1415	0.1415
						5.45	35.0816	0.00968	0.00968			5.45	35.0555	0.02948	0			5.45	35.0815	0	0			5.45	0.1415	0.1415	0.1415
						5.46	35.0816	0.00968	0.00968			5.46	35.0555	0.02948	0			5.46	35.0815	0	0			5.46	0.1415	0.1415	0.1415
						5.47	35.0816	0.00968	0.00968			5.47	35.0555	0.02948	0			5.47	35.0815	0	0			5.47	0.1415	0.1415	0.1415
						5.48	35.0816	0.00968	0.00968			5.48	35.0555	0.02949	0			5.48	35.0815	0	0			5.48	0.1415	0.1415	0.1415
						5.49	35.0816	0.00968	0.00968			5.49	35.0555	0.02949	0			5.49	35.0815	0	0			5.49	0.1415	0.1415	0.1415
						5.5	35.0816	0.00968	0.00968			5.5	35.0555	0.02949	0			5.5	35.0815	0	0			5.5	0.1415	0.1415	0.1415
						5.51	35.0816	0.00968	0.00968			5.51	35.0555	0.02949	0			5.51	35.0815	0	0			5.51	0.1415	0.1415	0.1415
						5.52	35.0816	0.00968	0.00968			5.52	35.0555	0.02949	0			5.52	35.0815	0	0			5.52	0.1415	0.1415	0.1415
						5.53	35.0816	0.00968	0.00968			5.53	35.0555	0.02949	0			5.53	35.0815	0	0			5.53	0.1415	0.1415	0.1415
						5.54	35.0816	0.00968	0.00968			5.54	35.0555	0.0295	0			5.54	35.0815	0	0			5.54	0.1415	0.1415	0.1415
						5.55	35.0816	0.00968	0.00968			5.55	35.0555	0.0295	0			5.55	35.0815	0	0			5.55	0.1415	0.1415	0.1415
						5.56	35.0816	0.00968	0.00968			5.56	35.0555	0.0295	0			5.56	35.0815	0	0			5.56	0.1415	0.1415	0.1415
						5.57	35.0816	0.00968	0.00968			5.57	35.0555	0.0295	0			5.57	35.0815	0	0			5.57	0.1415	0.1415	0.1415
						5.58	35.0816	0.00968	0.00968			5.58	35.0555	0.0295	0			5.58	35.0815	0	0			5.58	0.1415	0.1415	0.1415
						5.59	35.0816	0.00968	0.00968			5.59	35.0555	0.0295	0			5.59	35.0815	0	0			5.59	0.1415	0.1415	0.1415
						5.6	35.0816	0.00968	0.00968			5.6	35.0555	0.02951	0			5.6	35.0815	0	0			5.6	0.1415	0.1415	0.1415
						5.61	35.0816	0.00968	0.00968			5.61	35.0555	0.02951	0			5.61	35.0815	0	0			5.61	0.1415	0.1415	0.1415
						5.62	35.0816	0.00968	0.00968			5.62	35.0555	0.02951	0			5.62	35.0815	0	0			5.62	0.1415	0.1415	0.1415
						5.63	35.0816	0.00968	0.00968			5.63	35.0555	0.02951	0			5.63	35.0815	0	0			5.63	0.1415	0.1415	0.1415
						5.64	35.0816	0.00968	0.00968			5.64	35.0555	0.02951	0			5.64	35.0815	0	0			5.64	0.1415	0.1415	0.1415
						5.65	35.0816	0.00968	0.00968			5.65	35.0555	0.02951	0			5.65	35.0815	0	0			5.65	0.1415	0.1415	0.1415
						5.66	35.0816	0.00968	0.00968			5.66	35.0555	0.02952	0			5.66	35.0815	0	0			5.66	0.1415	0.1415	0.1415
						5.67	35.0816	0.00968	0.00969			5.67	35.0555	0.02952	0			5.67	35.0815	0	0			5.67	0.1415	0.1415	0.1415
						5.68	35.0816	0.00968	0.00969			5.68	35.0555	0.02952	0			5.68	35.0815	0	0			5.68	0.1415	0.1415	0.1415
						5.69	35.0816	0.00968	0.00969			5.69	35.0555	0.02952	0			5.69	35.0815	0	0			5.69	0.1415	0.1415	0.1415
						5.7	35.0816	0.00968	0.00969			5.7	35.0555	0.02952	0			5.7	35.0815	0	0			5.7	0.1415	0.1415	0.1415
						5.71	35.0816	0.00968	0.00969			5.71	35.0555	0.02953	0			5.71	35.0815	0	0			5.71	0.1415	0.1415	0.1415
						5.72	35.0816	0.00968	0.00969			5.72	35.0555	0.02953	0			5.72	35.0815	0	0			5.72	0.1415	0.1415	0.1415
						5.73	35.0816	0.00968	0.00969			5.73	35.0555	0.02953	0			5.73	35.0815	0	0			5.73	0.1415	0.1415	0.1415
						5.74	35.0815	0.00968	0.00969			5.74	35.0555	0.02953	0			5.74	35.0815	0	0			5.74	0.1415	0.1415	0.1415
						5.75	35.0815	0.00969	0.00969			5.75	35.0555	0.02953	0			5.75	35.0815	0	0			5.75	0.1415	0.1415	0.1415
						5.76	35.0815	0.00969	0.00969			5.76	35.0555	0.02953	0			5.76	35.0815	0	0			5.76	0.1415	0.1415	0.1415
						5.77	35.0815	0.00969	0.00969			5.77	35.0555	0.02954	0			5.77	35.0815	0	0			5.77	0.1415	0.1415	0.1415
						5.78	35.0815	0.00969	0.00969			5.78	35.0555	0.02954	0			5.78	35.0815	0	0			5.78	0.1415	0.1415	0.1415
						5.79	35.0815	0.00969	0.00969			5.79	35.0555	0.02954	0			5.79	35.0815	0	0			5.79	0.1415	0.1415	0.1415
						5.8	35.0815	0.00969	0.00969			5.8	35.0555	0.02954	0			5.8	35.0815	0	0			5.8	0.1415	0.1415	0.1415
						5.81	35.0815	0.00969	0.00969			5.81	35.0554	0.02954	0			5.81	35.0815	0	0			5.81	0.1415	0.1415	0.1415
						5.82	35.0815	0.00969	0.00969			5.82	35.0554	0.02954	0			5.82	35.0815	0	0			5.82	0.1415	0.1415	0.1415
						5.83	35.0815	0.00969	0.00969			5.83	35.0554	0.02955	0			5.83	35.0815	0	0			5.83	0.1415	0.1415	0.1415
						5.84	35.0815	0.00969	0.00969			5.84	35.0554	0.02955	0			5.84	35.0815	0	0			5.84	0.1415	0.1415	0.1415
						5.85	35.0815	0.00969	0.00969			5.85	35.0554	0.02955	0			5.85	35.0815	0	0			5.85	0.1415	0.1415	0.1415
						5.86	35.0815	0.00969	0.00969			5.86	35.0554	0.02955	0			5.86	35.0815	0	0			5.86	0.1415	0.1415	0.1415
						5.87	35.0815	0.00969	0.00969			5.87	35.0554	0.02955	0			5.87	35.0815	0	0			5.87	0.1415	0.1415	0.1415
						5.88	35.0815	0.00969	0.00969			5.88	35.0554	0.02955	0			5.88	35.0815	0	0			5.88	0.1415	0.1415	0.1415
						5.89	35.0815	0.00969	0.00969			5.89	35.0554	0.02956	0			5.89	35.0815	0	0			5.89	0.1415	0.1415	0.1415
						5.9	35.0815	0.00969	0.00969			5.9	35.0554	0.02956	0			5.9	35.0815	0	0			5.9	0.1415	0.1415	0.1415
						5.91	35.0815	0.00969	0.00969			5.91	35.0554	0.02956	0			5.91	35.0815	0	0			5.91	0.1415	0.1415	0.1415
						5.92	35.0815	0.00969	0.00969			5.92	35.0554	0.02956	0			5.92	35.0815	0	0			5.92	0.1415	0.1415	0.1415
						5.93	35.0815	0.00969	0.00969			5.93	35.0554	0.02956	0			5.93	35.0815	0	0			5.93	0.1415	0.1415	0.1415
						5.94	35.0815	0.00969	0.00969			5.94	35.0554	0.02956	0			5.94	35.0815	0	0			5.94	0.1415	0.1415	0.1415
						5.95	35.0815	0.00969	0.00969			5.95	35.0554	0.02957	0			5.95	35.0815	0	0			5.95	0.1415	0.1415	0.1415
						5.96	35.0815	0.00969	0.00969			5.96	35.0554	0.02957	0			5.96	35.0815	0	0			5.96	0.1415	0.1415	0.1415
						5.97	35.0815	0.00969	0.00969			5.97	35.0554	0.02957	0			5.97	35.0815	0	0			5.97	0.1415	0.1415	0.1415
						5.98	35.0815	0.00969	0.00969			5.98	35.0554	0.02957	0			5.98	35.0815	0	0			5.98	0.1415	0.1415	0.1415
						5.99	35.0815	0.00969	0.00969			5.99	35.0554	0.02957	0			5.99	35.0815	0	0			5.99	0.1415	0.1415	0.1415
						6	35.0815	0.00969	0.00969			6	35.0554	0.02957	0			6	35.0815	0	0			6	0.1415	0.1415	0.1415
						6.01	35.0815	0.00969	0.00969			6.01	35.0554	0.02958	0			6.01	35.0815	0	0			6.01	0.1415	0.1415	0.1415
						6.02	35.0815	0.00969	0.00969			6.02	35.0554	0.02958	0			6.02	35.0815	0	0			6.02	0.1415	0.1415	0.1415
						6.03	35.0815	0.00969	0.00969			6.03	35.0554	0.02958	0			6.03	35.0815	0	0			6.03	0.1415	0.1415	0.1415
						6.04	35.0815	0.00969	0.00969			6.04	35.0554	0.02958	0			6.04	35.0815	0	0			6.04	0.1415	0.1415	0.1415
						6.05	35.0815	0.00969	0.00969			6.05	35.0554	0.02958	0			6.05	35.0815	0	0			6.05	0.1415	0.1415	0.1415
						6.06	35.0815	0.00969	0.00969			6.06	35.0554	0.02959	0			6.06	35.0815	0	0			6.06	0.1415	0.1415	0.1415
						6.07	35.0815	0.00969	0.00969			6.07	35.0554	0.02959	0			6.07	35.0815	0	0			6.07	0.1415	0.1415	0.1415
						6.08	35.0815	0.00969	0.00969			6.08	35.0554	0.02959	0			6.08	35.0815	0	0			6.08	0.1415	0.1415	0.1415
						6.09	35.0815	0.00969	0.00969			6.09	35.0554	0.02959	0			6.09	35.0815	0	0			6.09	0.1415	0.1415	0.1415
						6.1	35.0815	0.00969	0.00969			6.1	35.0554	0.02959	0			6.1	35.0815	0	0			6.1	0.1415	0.1415	0.1415
						6.11	35.0815	0.00969	0.00969			6.11	35.0554	0.02959	0			6.11	35.0815	0	0			6.11	0.1415	0.1415	0.1415
						6.12	35.0815	0.00969	0.00969			6.12	35.0554	0.0296	0			6.12	35.0815	0	0			6.12	0.1415	0.1415	0.1415
						6.13	35.0815	0.00969	0.00969			6.13	35.0554	0.0296	0			6.13	35.0815	0	0			6.13	0.1415	0.1415	0.1415
						6.14	35.0815	0.00969	0.00969			6.14	35.0554	0.0296	0			6.14	35.0815	0	0			6.14	0.1415	0.1415	0.1415
						6.15	35.0815	0.00969	0.00969			6.15	35.0554	0.0296	0			6.15	35.0815	0	0			6.15	0.1415	0.1415	0.1415
						6.16	35.0815	0.00969	0.00969			6.16	35.0554	0.0296	0			6.16	35.0815	0	0			6.16	0.1415	0.1415	0.1415
						6.17	35.0815	0.00969	0.00969			6.17	35.0554	0.0296	0			6.17	35.0815	0	0			6.17	0.1415	0.1415	0.1415
						6.18	35.0815	0.00969	0.00969			6.18	35.0553	0.02961	0			6.18	35.0815	0	0			6.18	0.1415	0.1415	0.1415
						6.19	35.0815	0.00969	0.0097			6.19	35.0553	0.02961	0			6.19	35.0815	0	0			6.19	0.1415	0.1415	0.1415
						6.2	35.0815	0.00969	0.0097			6.2	35.0553	0.02961	0			6.2	35.0815	0	0			6.2	0.1415	0.1415	0.1415
						6.21	35.0815	0.00969	0.0097			6.21	35.0553	0.02961	0			6.21	35.0815	0	0			6.21	0.1415	0.1415	0.1415
						6.22	35.0815	0.00969	0.0097			6.22	35.0553	0.02961	0			6.22	35.0815	0	0			6.22	0.1415	0.1415	0.1415
						6.23	35.0815	0.00969	0.0097			6.23	35.0553	0.02961	0			6.23	35.0815	0	0			6.23	0.1415	0.1415	0.1415
						6.24	35.0815	0.00969	0.0097			6.24	35.0553	0.02962	0			6.24	35.0815	0	0			6.24	0.1415	0.1415	0.1415
						6.25	35.0815	0.00969	0.0097			6.25	35.0553	0.02962	0			6.25	35.0815	0	0			6.25	0.1415	0.1415	0.1415
						6.26	35.0815	0.00969	0.0097			6.26	35.0553	0.02962	0			6.26	35.0815	0	0			6.26	0.1415	0.1415	0.1415
						6.27	35.0815	0.0097	0.0097			6.27	35.0553	0.02962	0			6.27	35.0815	0	0			6.27	0.1415	0.1415	0.1415
						6.28	35.0815	0.0097	0.0097			6.28	35.0553	0.02962	0			6.28	35.0815	0	0			6.28	0.1415	0.1415	0.1415
						6.29	35.0815	0.0097	0.0097			6.29	35.0553	0.02962	0			6.29	35.0815	0	0			6.29	0.1415	0.1415	0.1415
						6.3	35.0815	0.0097	0.0097			6.3	35.0553	0.02963	0			6.3	35.0815	0	0			6.3	0.1415	0.1415	0.1415
						6.31	35.0815	0.0097	0.0097			6.31	35.0553	0.02963	0			6.31	35.0815	0	0			6.31	0.1415	0.1415	0.1415
						6.32	35.0815	0.0097	0.0097			6.32	35.0553	0.02963	0			6.32	35.0815	0	0			6.32	0.1415	0.1415	0.1415
						6.33	35.0815	0.0097	0.0097			6.33	35.0553	0.02963	0			6.33	35.0815	0	0			6.33	0.1415	0.1415	0.1415
						6.34	35.0815	0.0097	0.0097			6.34	35.0553	0.02963	0			6.34	35.0815	0	0			6.34	0.1415	0.1415	0.1415
						6.35	35.0815	0.0097	0.0097			6.35	35.0553	0.02963	0			6.35	35.0815	0	0			6.35	0.1415	0.1415	0.1415
						6.36	35.0815	0.0097	0.0097			6.36	35.0553	0.02964	0			6.36	35.0815	0	0			6.36	0.1415	0.1415	0.1415
						6.37	35.0815	0.0097	0.0097			6.37	35.0553	0.02964	0			6.37	35.0815	0	0			6.37	0.1415	0.1415	0.1415
						6.38	35.0815	0.0097	0.0097			6.38	35.0553	0.02964	0			6.38	35.0815	0	0			6.38	0.1415	0.1415	0.1415
						6.39	35.0815	0.0097	0.0097			6.39	35.0553	0.02964	0			6.39	35.0815	0	0			6.39	0.1415	0.1415	0.1415
						6.4	35.0815	0.0097	0.0097			6.4	35.0553	0.02964	0			6.4	35.0815	0	0			6.4	0.1415	0.1415	0.1415
						6.41	35.0815	0.0097	0.0097			6.41	35.0553	0.02964	0			6.41	35.0815	0	0			6.41	0.1415	0.1415	0.1415
						6.42	35.0815	0.0097	0.0097			6.42	35.0553	0.02964	0			6.42	35.0815	0	0			6.42	0.1415	0.1415	0.1415
						6.43	35.0815	0.0097	0.0097			6.43	35.0553	0.02965	0			6.43	35.0815	0	0			6.43	0.1415	0.1415	0.1415
						6.44	35.0815	0.0097	0.0097			6.44	35.0553	0.02965	0			6.44	35.0815	0	0			6.44	0.1415	0.1415	0.1415
						6.45	35.0815	0.0097	0.0097			6.45	35.0553	0.02965	0			6.45	35.0815	0	0			6.45	0.1415	0.1415	0.1415
						6.46	35.0815	0.0097	0.0097			6.46	35.0553	0.02965	0			6.46	35.0815	0	0			6.46	0.1415	0.1415	0.1415
						6.47	35.0815	0.0097	0.0097			6.47	35.0553	0.02965	0			6.47	35.0815	0	0			6.47	0.1415	0.1415	0.1415
						6.48	35.0815	0.0097	0.0097			6.48	35.0553	0.02965	0			6.48	35.0815	0	0			6.48	0.1415	0.1415	0.1415
						6.49	35.0815	0.0097	0.0097			6.49	35.0553	0.02966	0			6.49	35.0815	0	0			6.49	0.1415	0.1415	0.1415
						6.5	35.0815	0.0097	0.0097			6.5	35.0553	0.02966	0			6.5	35.0815	0	0			6.5	0.1415	0.1415	0.1415
						6.51	35.0815	0.0097	0.0097			6.51	35.0553	0.02966	0			6.51	35.0815	0	0			6.51	0.1415	0.1415	0.1415
						6.52	35.0815	0.0097	0.0097			6.52	35.0553	0.02966	0			6.52	35.0815	0	0			6.52	0.1415	0.1415	0.1415
						6.53	35.0815	0.0097	0.0097			6.53	35.0553	0.02966	0			6.53	35.0815	0	0			6.53	0.1415	0.1415	0.1415
						6.54	35.0815	0.0097	0.0097			6.54	35.0553	0.02966	0			6.54	35.0815	0	0			6.54	0.1415	0.1415	0.1415
						6.55	35.0815	0.0097	0.0097			6.55	35.0553	0.02967	0			6.55	35.0815	0	0			6.55	0.1415	0.1415	0.1415
						6.56	35.0815	0.0097	0.0097			6.56	35.0553	0.02967	0			6.56	35.0815	0	0			6.56	0.1415	0.1415	0.1415
						6.57	35.0815	0.0097	0.0097			6.57	35.0553	0.02967	0			6.57	35.0815	0	0			6.57	0.1415	0.1415	0.1415
						6.58	35.0815	0.0097	0.00971			6.58	35.0553	0.02967	0			6.58	35.0815	0	0			6.58	0.1415	0.1415	0.1415
						6.59	35.0815	0.0097	0.00971			6.59	35.0553	0.02967	0			6.59	35.0815	0	0			6.59	0.1415	0.1415	0.1415
						6.6	35.0815	0.0097	0.00971			6.6	35.0553	0.02967	0			6.6	35.0815	0	0			6.6	0.1415	0.1415	0.1415
						6.61	35.0815	0.0097	0.00971			6.61	35.0553	0.02968	0			6.61	35.0815	0	0			6.61	0.1415	0.1415	0.1415
						6.62	35.0815	0.0097	0.00971			6.62	35.0553	0.02968	0			6.62	35.0815	0	0			6.62	0.1415	0.1415	0.1415
						6.63	35.0815	0.0097	0.00971			6.63	35.0553	0.02968	0			6.63	35.0815	0	0			6.63	0.1415	0.1415	0.1415
						6.64	35.0815	0.0097	0.00971			6.64	35.0553	0.02968	0			6.64	35.0815	0	0			6.64	0.1415	0.1415	0.1415
						6.65	35.0815	0.0097	0.00971			6.65	35.0552	0.02968	0			6.65	35.0815	0	0			6.65	0.1415	0.1415	0.1415
						6.66	35.0815	0.0097	0.00971			6.66	35.0552	0.02968	0			6.66	35.0815	0	0			6.66	0.1415	0.1415	0.1415
						6.67	35.0815	0.0097	0.00971			6.67	35.0552	0.02969	0			6.67	35.0815	0	0			6.67	0.1415	0.1415	0.1415
						6.68	35.0815	0.0097	0.00971			6.68	35.0552	0.02969	0			6.68	35.0815	0	0			6.68	0.1415	0.1415	0.1415
						6.69	35.0815	0.0097	0.00971			6.69	35.0552	0.02969	0			6.69	35.0815	0	0			6.69	0.1415	0.1415	0.1415
						6.7	35.0815	0.0097	0.00971			6.7	35.0552	0.02969	0			6.7	35.0815	0	0			6.7	0.1415	0.1415	0.1415
						6.71	35.0815	0.0097	0.00971			6.71	35.0552	0.02969	0			6.71	35.0815	0	0			6.71	0.1415	0.1415	0.1415
						6.72	35.0815	0.0097	0.00971			6.72	35.0552	0.02969	0			6.72	35.0815	0	0			6.72	0.1415	0.1415	0.1415
						6.73	35.0815	0.0097	0.00971			6.73	35.0552	0.0297	0			6.73	35.0815	0	0			6.73	0.1415	0.1415	0.1415
						6.74	35.0815	0.0097	0.00971			6.74	35.0552	0.0297	0			6.74	35.0815	0	0			6.74	0.1415	0.1415	0.1415
						6.75	35.0815	0.0097	0.00971			6.75	35.0552	0.0297	0			6.75	35.0815	0	0			6.75	0.1415	0.1415	0.1415
						6.76	35.0815	0.00971	0.00971			6.76	35.0552	0.0297	0			6.76	35.0815	0	0			6.76	0.1415	0.1415	0.1415
						6.77	35.0815	0.00971	0.00971			6.77	35.0552	0.0297	0			6.77	35.0815	0	0			6.77	0.1415	0.1415	0.1415
						6.78	35.0815	0.00971	0.00971			6.78	35.0552	0.0297	0			6.78	35.0815	0	0			6.78	0.1415	0.1415	0.1415
						6.79	35.0815	0.00971	0.00971			6.79	35.0552	0.0297	0			6.79	35.0815	0	0			6.79	0.1415	0.1415	0.1415
						6.8	35.0815	0.00971	0.00971			6.8	35.0552	0.02971	0			6.8	35.0815	0	0			6.8	0.1415	0.1415	0.1415
						6.81	35.0815	0.00971	0.00971			6.81	35.0552	0.02971	0			6.81	35.0815	0	0			6.81	0.1415	0.1415	0.1415
						6.82	35.0815	0.00971	0.00971			6.82	35.0552	0.02971	0			6.82	35.0815	0	0			6.82	0.1415	0.1415	0.1415
						6.83	35.0815	0.00971	0.00971			6.83	35.0552	0.02971	0			6.83	35.0815	0	0			6.83	0.1415	0.1415	0.1415
						6.84	35.0815	0.00971	0.00971			6.84	35.0552	0.02971	0			6.84	35.0815	0	0			6.84	0.1415	0.1415	0.1415
						6.85	35.0815	0.00971	0.00971			6.85	35.0552	0.02971	0			6.85	35.0815	0	0			6.85	0.1415	0.1415	0.1415
						6.86	35.0815	0.00971	0.00971			6.86	35.0552	0.02972	0			6.86	35.0815	0	0			6.86	0.1415	0.1415	0.1415
						6.87	35.0815	0.00971	0.00971			6.87	35.0552	0.02972	0			6.87	35.0815	0	0			6.87	0.1415	0.1415	0.1415
						6.88	35.0815	0.00971	0.00971			6.88	35.0552	0.02972	0			6.88	35.0815	0	0			6.88	0.1415	0.1415	0.1415
						6.89	35.0815	0.00971	0.00971			6.89	35.0552	0.02972	0			6.89	35.0815	0	0			6.89	0.1415	0.1415	0.1415
						6.9	35.0815	0.00971	0.00971			6.9	35.0552	0.02972	0			6.9	35.0815	0	0			6.9	0.1415	0.1415	0.1415
						6.91	35.0815	0.00971	0.00971			6.91	35.0552	0.02972	0			6.91	35.0815	0	0			6.91	0.1415	0.1415	0.1415
						6.92	35.0815	0.00971	0.00971			6.92	35.0552	0.02973	0			6.92	35.0815	0	0			6.92	0.1415	0.1415	0.1415
						6.93	35.0815	0.00971	0.00971			6.93	35.0552	0.02973	0			6.93	35.0815	0	0			6.93	0.1415	0.1415	0.1415
						6.94	35.0815	0.00971	0.00971			6.94	35.0552	0.02973	0			6.94	35.0815	0	0			6.94	0.1415	0.1415	0.1415
						6.95	35.0815	0.00971	0.00971			6.95	35.0552	0.02973	0			6.95	35.0815	0	0			6.95	0.1415	0.1415	0.1415
						6.96	35.0815	0.00971	0.00971			6.96	35.0552	0.02973	0			6.96	35.0815	0	0			6.96	0.1415	0.1415	0.1415
						6.97	35.0815	0.00971	0.00971			6.97	35.0552	0.02973	0			6.97	35.0815	0	0			6.97	0.1415	0.1415	0.1415
						6.98	35.0815	0.00971	0.00971			6.98	35.0552	0.02973	0			6.98	35.0815	0	0			6.98	0.1415	0.1415	0.1415
						6.99	35.0815	0.00971	0.00971			6.99	35.0552	0.02974	0			6.99	35.0815	0	0			6.99	0.1415	0.1415	0.1415
						7	35.0815	0.00971	0.00971			7	35.0552	0.02974	0			7	35.0815	0	0			7	0.1415	0.1415	0.1415
						7.01	35.0815	0.00971	0.00971			7.01	35.0552	0.02974	0			7.01	35.0815	0	0			7.01	0.1415	0.1415	0.1415
						7.02	35.0815	0.00971	0.00971			7.02	35.0552	0.02974	0			7.02	35.0815	0	0			7.02	0.1415	0.1415	0.1415
						7.03	35.0815	0.00971	0.00971			7.03	35.0552	0.02974	0			7.03	35.0815	0	0			7.03	0.1415	0.1415	0.1415
						7.04	35.0815	0.00971	0.00971			7.04	35.0552	0.02974	0			7.04	35.0815	0	0			7.04	0.1415	0.1415	0.1415
						7.05	35.0815	0.00971	0.00971			7.05	35.0551	0.02975	0			7.05	35.0815	0	0			7.05	0.1415	0.1415	0.1415
						7.06	35.0815	0.00971	0.00971			7.06	35.0551	0.02975	0			7.06	35.0815	0	0			7.06	0.1415	0.1415	0.1415
						7.07	35.0815	0.00971	0.00971			7.07	35.0551	0.02975	0			7.07	35.0815	0	0			7.07	0.1415	0.1415	0.1415
						7.08	35.0815	0.00971	0.00971			7.08	35.0551	0.02975	0			7.08	35.0815	0	0			7.08	0.1415	0.1415	0.1415
						7.09	35.0815	0.00971	0.00971			7.09	35.0551	0.02975	0			7.09	35.0815	0	0			7.09	0.1415	0.1415	0.1415
						7.1	35.0815	0.00971	0.00971			7.1	35.0551	0.02975	0			7.1	35.0815	0	0			7.1	0.1415	0.1415	0.1415
						7.11	35.0815	0.00971	0.00971			7.11	35.0551	0.02975	0			7.11	35.0815	0	0			7.11	0.1415	0.1415	0.1415
						7.12	35.0815	0.00971	0.00971			7.12	35.0551	0.02976	0			7.12	35.0815	0	0			7.12	0.1415	0.1415	0.1415
						7.13	35.0815	0.00971	0.00972			7.13	35.0551	0.02976	0			7.13	35.0815	0	0			7.13	0.1415	0.1415	0.1415
						7.14	35.0815	0.00971	0.00972			7.14	35.0551	0.02976	0			7.14	35.0815	0	0			7.14	0.1415	0.1415	0.1415
						7.15	35.0815	0.00971	0.00972			7.15	35.0551	0.02976	0			7.15	35.0815	0	0			7.15	0.1415	0.1415	0.1415
						7.16	35.0815	0.00971	0.00972			7.16	35.0551	0.02976	0			7.16	35.0815	0	0			7.16	0.1415	0.1415	0.1415
						7.17	35.0815	0.00971	0.00972			7.17	35.0551	0.02976	0			7.17	35.0815	0	0			7.17	0.1415	0.1415	0.1415
						7.18	35.0815	0.00971	0.00972			7.18	35.0551	0.02977	0			7.18	35.0815	0	0			7.18	0.1415	0.1415	0.1415
						7.19	35.0815	0.00971	0.00972			7.19	35.0551	0.02977	0			7.19	35.0815	0	0			7.19	0.1415	0.1415	0.1415
						7.2	35.0815	0.00971	0.00972			7.2	35.0551	0.02977	0			7.2	35.0815	0	0			7.2	0.1415	0.1415	0.1415
						7.21	35.0815	0.00971	0.00972			7.21	35.0551	0.02977	0			7.21	35.0815	0	0			7.21	0.1415	0.1415	0.1415
						7.22	35.0815	0.00971	0.00972			7.22	35.0551	0.02977	0			7.22	35.0815	0	0			7.22	0.1415	0.1415	0.1415
						7.23	35.0815	0.00971	0.00972			7.23	35.0551	0.02977	0			7.23	35.0815	0	0			7.23	0.1415	0.1415	0.1415
						7.24	35.0815	0.00971	0.00972			7.24	35.0551	0.02977	0			7.24	35.0815	0	0			7.24	0.1415	0.1415	0.1415
						7.25	35.0815	0.00971	0.00972			7.25	35.0551	0.02978	0			7.25	35.0815	0	0			7.25	0.1415	0.1415	0.1415
						7.26	35.0815	0.00972	0.00972			7.26	35.0551	0.02978	0			7.26	35.0815	0	0			7.26	0.1415	0.1415	0.1415
						7.27	35.0815	0.00972	0.00972			7.27	35.0551	0.02978	0			7.27	35.0815	0	0			7.27	0.1415	0.1415	0.1415
						7.28	35.0815	0.00972	0.00972			7.28	35.0551	0.02978	0			7.28	35.0815	0	0			7.28	0.1415	0.1415	0.1415
						7.29	35.0815	0.00972	0.00972			7.29	35.0551	0.02978	0			7.29	35.0815	0	0			7.29	0.1415	0.1415	0.1415
						7.3	35.0815	0.00972	0.00972			7.3	35.0551	0.02978	0			7.3	35.0815	0	0			7.3	0.1415	0.1415	0.1415
						7.31	35.0815	0.00972	0.00972			7.31	35.0551	0.02979	0			7.31	35.0815	0	0			7.31	0.1415	0.1415	0.1415
						7.32	35.0815	0.00972	0.00972			7.32	35.0551	0.02979	0			7.32	35.0815	0	0			7.32	0.1415	0.1415	0.1415
						7.33	35.0815	0.00972	0.00972			7.33	35.0551	0.02979	0			7.33	35.0815	0	0			7.33	0.1415	0.1415	0.1415
						7.34	35.0815	0.00972	0.00972			7.34	35.0551	0.02979	0			7.34	35.0815	0	0			7.34	0.1415	0.1415	0.1415
						7.35	35.0815	0.00972	0.00972			7.35	35.0551	0.02979	0			7.35	35.0815	0	0			7.35	0.1415	0.1415	0.1415
						7.36	35.0815	0.00972	0.00972			7.36	35.0551	0.02979	0			7.36	35.0815	0	0			7.36	0.1415	0.1415	0.1415
						7.37	35.0815	0.00972	0.00972			7.37	35.0551	0.02979	0			7.37	35.0815	0	0			7.37	0.1415	0.1415	0.1415
						7.38	35.0815	0.00972	0.00972			7.38	35.0551	0.0298	0			7.38	35.0815	0	0			7.38	0.1415	0.1415	0.1415
						7.39	35.0815	0.00972	0.00972			7.39	35.0551	0.0298	0			7.39	35.0815	0	0			7.39	0.1415	0.1415	0.1415
						7.4	35.0815	0.00972	0.00972			7.4	35.0551	0.0298	0			7.4	35.0815	0	0			7.4	0.1415	0.1415	0.1415
						7.41	35.0815	0.00972	0.00972			7.41	35.0551	0.0298	0			7.41	35.0815	0	0			7.41	0.1415	0.1415	0.1415
						7.42	35.0815	0.00972	0.00972			7.42	35.0551	0.0298	0			7.42	35.0815	0	0			7.42	0.1415	0.1415	0.1415
						7.43	35.0815	0.00972	0.00972			7.43	35.0551	0.0298	0			7.43	35.0815	0	0			7.43	0.1415	0.1415	0.1415
						7.44	35.0815	0.00972	0.00972			7.44	35.0551	0.0298	0			7.44	35.0815	0	0			7.44	0.1415	0.1415	0.1415
						7.45	35.0815	0.00972	0.00972			7.45	35.0551	0.02981	0			7.45	35.0815	0	0			7.45	0.1415	0.1415	0.1415
						7.46	35.0815	0.00972	0.00972			7.46	35.0551	0.02981	0			7.46	35.0815	0	0			7.46	0.1415	0.1415	0.1415
						7.47	35.0815	0.00972	0.00972			7.47	35.0551	0.02981	0			7.47	35.0815	0	0			7.47	0.1415	0.1415	0.1415
						7.48	35.0815	0.00972	0.00972			7.48	35.0551	0.02981	0			7.48	35.0815	0	0			7.48	0.1415	0.1415	0.1415
						7.49	35.0815	0.00972	0.00972			7.49	35.0551	0.02981	0			7.49	35.0815	0	0			7.49	0.1415	0.1415	0.1415
						7.5	35.0815	0.00972	0.00972			7.5	35.0551	0.02981	0			7.5	35.0815	0	0			7.5	0.1415	0.1415	0.1415
						7.51	35.0815	0.00972	0.00972			7.51	35.0551	0.02982	0			7.51	35.0815	0	0			7.51	0.1415	0.1415	0.1415
						7.52	35.0815	0.00972	0.00972			7.52	35.0551	0.02982	0			7.52	35.0815	0	0			7.52	0.1415	0.1415	0.1415
						7.53	35.0815	0.00972	0.00972			7.53	35.0551	0.02982	0			7.53	35.0815	0	0			7.53	0.1415	0.1415	0.1415
						7.54	35.0815	0.00972	0.00972			7.54	35.0551	0.02982	0			7.54	35.0815	0	0			7.54	0.1415	0.1415	0.1415
						7.55	35.0815	0.00972	0.00972			7.55	35.055	0.02982	0			7.55	35.0815	0	0			7.55	0.1415	0.1415	0.1415
						7.56	35.0815	0.00972	0.00972			7.56	35.055	0.02982	0			7.56	35.0815	0	0			7.56	0.1415	0.1415	0.1415
						7.57	35.0815	0.00972	0.00973			7.57	35.055	0.02982	0			7.57	35.0815	0	0			7.57	0.1415	0.1415	0.1415
						7.58	35.0815	0.00972	0.00973			7.58	35.055	0.02983	0			7.58	35.0815	0	0			7.58	0.1415	0.1415	0.1415
						7.59	35.0815	0.00972	0.00973			7.59	35.055	0.02983	0			7.59	35.0815	0	0			7.59	0.1415	0.1415	0.1415
						7.6	35.0815	0.00972	0.00973			7.6	35.055	0.02983	0			7.6	35.0815	0	0			7.6	0.1415	0.1415	0.1415
						7.61	35.0815	0.00972	0.00973			7.61	35.055	0.02983	0			7.61	35.0815	0	0			7.61	0.1415	0.1415	0.1415
						7.62	35.0815	0.00972	0.00973			7.62	35.055	0.02983	0			7.62	35.0815	0	0			7.62	0.1415	0.1415	0.1415
						7.63	35.0815	0.00972	0.00973			7.63	35.055	0.02983	0			7.63	35.0815	0	0			7.63	0.1415	0.1415	0.1415
						7.64	35.0815	0.00972	0.00973			7.64	35.055	0.02983	0			7.64	35.0815	0	0			7.64	0.1415	0.1415	0.1415
						7.65	35.0815	0.00972	0.00973			7.65	35.055	0.02984	0			7.65	35.0815	0	0			7.65	0.1415	0.1415	0.1415
						7.66	35.0815	0.00972	0.00973			7.66	35.055	0.02984	0			7.66	35.0815	0	0			7.66	0.1415	0.1415	0.1415
						7.67	35.0815	0.00972	0.00973			7.67	35.055	0.02984	0			7.67	35.0815	0	0			7.67	0.1415	0.1415	0.1415
						7.68	35.0815	0.00972	0.00973			7.68	35.055	0.02984	0			7.68	35.0815	0	0			7.68	0.1415	0.1415	0.1415
						7.69	35.0815	0.00972	0.00973			7.69	35.055	0.02984	0			7.69	35.0815	0	0			7.69	0.1415	0.1415	0.1415
						7.7	35.0815	0.00972	0.00973			7.7	35.055	0.02984	0			7.7	35.0815	0	0			7.7	0.1415	0.1415	0.1415
						7.71	35.0815	0.00972	0.00973			7.71	35.055	0.02984	0			7.71	35.0815	0	0			7.71	0.1415	0.1415	0.1415
						7.72	35.0815	0.00972	0.00973			7.72	35.055	0.02985	0			7.72	35.0815	0	0			7.72	0.1415	0.1415	0.1415
						7.73	35.0815	0.00973	0.00973			7.73	35.055	0.02985	0			7.73	35.0815	0	0			7.73	0.1415	0.1415	0.1415
						7.74	35.0815	0.00973	0.00973			7.74	35.055	0.02985	0			7.74	35.0815	0	0			7.74	0.1415	0.1415	0.1415
						7.75	35.0815	0.00973	0.00973			7.75	35.055	0.02985	0			7.75	35.0815	0	0			7.75	0.1415	0.1415	0.1415
						7.76	35.0815	0.00973	0.00973			7.76	35.055	0.02985	0			7.76	35.0815	0	0			7.76	0.1415	0.1415	0.1415
						7.77	35.0815	0.00973	0.00973			7.77	35.055	0.02985	0			7.77	35.0815	0	0			7.77	0.1415	0.1415	0.1415
						7.78	35.0815	0.00973	0.00973			7.78	35.055	0.02985	0			7.78	35.0815	0	0			7.78	0.1415	0.1415	0.1415
						7.79	35.0815	0.00973	0.00973			7.79	35.055	0.02986	0			7.79	35.0815	0	0			7.79	0.1415	0.1415	0.1415
						7.8	35.0815	0.00973	0.00973			7.8	35.055	0.02986	0			7.8	35.0815	0	0			7.8	0.1415	0.1415	0.1415
						7.81	35.0815	0.00973	0.00973			7.81	35.055	0.02986	0			7.81	35.0815	0	0			7.81	0.1415	0.1415	0.1415
						7.82	35.0815	0.00973	0.00973			7.82	35.055	0.02986	0			7.82	35.0815	0	0			7.82	0.1415	0.1415	0.1415
						7.83	35.0815	0.00973	0.00973			7.83	35.055	0.02986	0			7.83	35.0815	0	0			7.83	0.1415	0.1415	0.1415
						7.84	35.0815	0.00973	0.00973			7.84	35.055	0.02986	0			7.84	35.0815	0	0			7.84	0.1415	0.1415	0.1415
						7.85	35.0815	0.00973	0.00973			7.85	35.055	0.02986	0			7.85	35.0815	0	0			7.85	0.1415	0.1415	0.1415
						7.86	35.0815	0.00973	0.00973			7.86	35.055	0.02987	0			7.86	35.0815	0	0			7.86	0.1415	0.1415	0.1415
						7.87	35.0815	0.00973	0.00973			7.87	35.055	0.02987	0			7.87	35.0815	0	0			7.87	0.1415	0.1415	0.1415
						7.88	35.0815	0.00973	0.00973			7.88	35.055	0.02987	0			7.88	35.0815	0	0			7.88	0.1415	0.1415	0.1415
						7.89	35.0815	0.00973	0.00974			7.89	35.055	0.02987	0			7.89	35.0815	0	0			7.89	0.1415	0.1415	0.1415
						7.9	35.0815	0.00973	0.00974			7.9	35.055	0.02987	0			7.9	35.0815	0	0			7.9	0.1415	0.1415	0.1415
						7.91	35.0815	0.00973	0.00974			7.91	35.055	0.02987	0			7.91	35.0815	0	0			7.91	0.1415	0.1415	0.1415
						7.92	35.0815	0.00973	0.00974			7.92	35.055	0.02987	0			7.92	35.0815	0	0			7.92	0.1415	0.1415	0.1415
						7.93	35.0815	0.00973	0.00974			7.93	35.055	0.02988	0			7.93	35.0815	0	0			7.93	0.1415	0.1415	0.1415
						7.94	35.0815	0.00973	0.00974			7.94	35.055	0.02988	0			7.94	35.0815	0	0			7.94	0.1415	0.1415	0.1415
						7.95	35.0815	0.00973	0.00974			7.95	35.055	0.02988	0			7.95	35.0815	0	0			7.95	0.1415	0.1415	0.1415
						7.96	35.0815	0.00973	0.00974			7.96	35.055	0.02988	0			7.96	35.0815	0	0			7.96	0.1415	0.1415	0.1415
						7.97	35.0815	0.00973	0.00974			7.97	35.055	0.02988	0			7.97	35.0815	0	0			7.97	0.1415	0.1415	0.1415
						7.98	35.0815	0.00973	0.00974			7.98	35.055	0.02988	0			7.98	35.0815	0	0			7.98	0.1415	0.1415	0.1415
						7.99	35.0815	0.00973	0.00974			7.99	35.0549	0.02988	0			7.99	35.0815	0	0			7.99	0.1415	0.1415	0.1415
						8	35.0815	0.00973	0.00974			8	35.0549	0.02989	0			8	35.0815	0	0			8	0.1415	0.1415	0.1415
						8.01	35.0815	0.00973	0.00974			8.01	35.0549	0.02989	0			8.01	35.0815	0	0			8.01	0.1415	0.1415	0.1415
						8.02	35.0815	0.00973	0.00974			8.02	35.0549	0.02989	0			8.02	35.0815	0	0			8.02	0.1415	0.1415	0.1415
						8.03	35.0815	0.00973	0.00974			8.03	35.0549	0.02989	0			8.03	35.0815	0	0			8.03	0.1415	0.1415	0.1415
						8.04	35.0815	0.00973	0.00974			8.04	35.0549	0.02989	0			8.04	35.0815	0	0			8.04	0.1415	0.1415	0.1415
						8.05	35.0815	0.00973	0.00974			8.05	35.0549	0.02989	0			8.05	35.0815	0	0			8.05	0.1415	0.1415	0.1415
						8.06	35.0815	0.00973	0.00974			8.06	35.0549	0.02989	0			8.06	35.0815	0	0			8.06	0.1415	0.1415	0.1415
						8.07	35.0815	0.00973	0.00974			8.07	35.0549	0.0299	0			8.07	35.0815	0	0			8.07	0.1415	0.1415	0.1415
						8.08	35.0815	0.00973	0.00974			8.08	35.0549	0.0299	0			8.08	35.0815	0	0			8.08	0.1415	0.1415	0.1415
						8.09	35.0815	0.00973	0.00974			8.09	35.0549	0.0299	0			8.09	35.0815	0	0			8.09	0.1415	0.1415	0.1415
						8.1	35.0815	0.00973	0.00974			8.1	35.0549	0.0299	0			8.1	35.0815	0	0			8.1	0.1415	0.1415	0.1415
						8.11	35.0815	0.00973	0.00974			8.11	35.0549	0.0299	0			8.11	35.0815	0	0			8.11	0.1415	0.1415	0.1415
						8.12	35.0815	0.00973	0.00974			8.12	35.0549	0.0299	0			8.12	35.0815	0	0			8.12	0.1415	0.1415	0.1415
						8.13	35.0815	0.00973	0.00974			8.13	35.0549	0.0299	0			8.13	35.0815	0	0			8.13	0.1415	0.1415	0.1415
						8.14	35.0815	0.00973	0.00974			8.14	35.0549	0.02991	0			8.14	35.0815	0	0			8.14	0.1415	0.1415	0.1415
						8.15	35.0815	0.00973	0.00974			8.15	35.0549	0.02991	0			8.15	35.0815	0	0			8.15	0.1415	0.1415	0.1415
						8.16	35.0815	0.00973	0.00974			8.16	35.0549	0.02991	0			8.16	35.0815	0	0			8.16	0.1415	0.1415	0.1415
						8.17	35.0815	0.00973	0.00974			8.17	35.0549	0.02991	0			8.17	35.0815	0	0			8.17	0.1415	0.1415	0.1415
						8.18	35.0815	0.00973	0.00974			8.18	35.0549	0.02991	0			8.18	35.0815	0	0			8.18	0.1415	0.1415	0.1415
						8.19	35.0815	0.00973	0.00974			8.19	35.0549	0.02991	0			8.19	35.0815	0	0			8.19	0.1415	0.1415	0.1415
						8.2	35.0815	0.00973	0.00974			8.2	35.0549	0.02991	0			8.2	35.0815	0	0			8.2	0.1415	0.1415	0.1415
						8.21	35.0815	0.00973	0.00974			8.21	35.0549	0.02991	0			8.21	35.0815	0	0			8.21	0.1415	0.1415	0.1415
						8.22	35.0815	0.00974	0.00974			8.22	35.0549	0.02992	0			8.22	35.0815	0	0			8.22	0.1415	0.1415	0.1415
						8.23	35.0815	0.00974	0.00974			8.23	35.0549	0.02992	0			8.23	35.0815	0	0			8.23	0.1415	0.1415	0.1415
						8.24	35.0815	0.00974	0.00974			8.24	35.0549	0.02992	0			8.24	35.0815	0	0			8.24	0.1415	0.1415	0.1415
						8.25	35.0815	0.00974	0.00974			8.25	35.0549	0.02992	0			8.25	35.0815	0	0			8.25	0.1415	0.1415	0.1415
						8.26	35.0815	0.00974	0.00974			8.26	35.0549	0.02992	0			8.26	35.0815	0	0			8.26	0.1415	0.1415	0.1415
						8.27	35.0815	0.00974	0.00974			8.27	35.0549	0.02992	0			8.27	35.0815	0	0			8.27	0.1415	0.1415	0.1415
						8.28	35.0815	0.00974	0.00974			8.28	35.0549	0.02992	0			8.28	35.0815	0	0			8.28	0.1415	0.1415	0.1415
						8.29	35.0815	0.00974	0.00974			8.29	35.0549	0.02993	0			8.29	35.0815	0	0			8.29	0.1415	0.1415	0.1415
						8.3	35.0815	0.00974	0.00974			8.3	35.0549	0.02993	0			8.3	35.0815	0	0			8.3	0.1415	0.1415	0.1415
						8.31	35.0815	0.00974	0.00974			8.31	35.0549	0.02993	0			8.31	35.0815	0	0			8.31	0.1415	0.1415	0.1415
						8.32	35.0815	0.00974	0.00974			8.32	35.0549	0.02993	0			8.32	35.0815	0	0			8.32	0.1415	0.1415	0.1415
						8.33	35.0815	0.00974	0.00974			8.33	35.0549	0.02993	0			8.33	35.0815	0	0			8.33	0.1415	0.1415	0.1415
						8.34	35.0815	0.00974	0.00974			8.34	35.0549	0.02993	0			8.34	35.0815	0	0			8.34	0.1415	0.1415	0.1415
						8.35	35.0815	0.00974	0.00974			8.35	35.0549	0.02993	0			8.35	35.0815	0	0			8.35	0.1415	0.1415	0.1415
						8.36	35.0815	0.00974	0.00974			8.36	35.0549	0.02994	0			8.36	35.0815	0	0			8.36	0.1415	0.1415	0.1415
						8.37	35.0815	0.00974	0.00974			8.37	35.0549	0.02994	0			8.37	35.0815	0	0			8.37	0.1415	0.1415	0.1415
						8.38	35.0815	0.00974	0.00974			8.38	35.0549	0.02994	0			8.38	35.0815	0	0			8.38	0.1415	0.1415	0.1415
						8.39	35.0815	0.00974	0.00974			8.39	35.0549	0.02994	0			8.39	35.0815	0	0			8.39	0.1415	0.1415	0.1415
						8.4	35.0815	0.00974	0.00974			8.4	35.0549	0.02994	0			8.4	35.0815	0	0			8.4	0.1415	0.1415	0.1415
						8.41	35.0814	0.00974	0.00974			8.41	35.0549	0.02994	0			8.41	35.0815	0	0			8.41	0.1415	0.1415	0.1415
						8.42	35.0814	0.00974	0.00974			8.42	35.0549	0.02994	0			8.42	35.0815	0	0			8.42	0.1415	0.1415	0.1415
						8.43	35.0814	0.00974	0.00974			8.43	35.0549	0.02994	0			8.43	35.0815	0	0			8.43	0.1415	0.1415	0.1415
						8.44	35.0814	0.00974	0.00974			8.44	35.0549	0.02995	0			8.44	35.0815	0	0			8.44	0.1415	0.1415	0.1415
						8.45	35.0814	0.00974	0.00974			8.45	35.0549	0.02995	0			8.45	35.0815	0	0			8.45	0.1415	0.1415	0.1415
						8.46	35.0814	0.00974	0.00974			8.46	35.0549	0.02995	0			8.46	35.0815	0	0			8.46	0.1415	0.1415	0.1415
						8.47	35.0814	0.00974	0.00974			8.47	35.0549	0.02995	0			8.47	35.0815	0	0			8.47	0.1415	0.1415	0.1415
						8.48	35.0814	0.00974	0.00974			8.48	35.0549	0.02995	0			8.48	35.0815	0	0			8.48	0.1415	0.1415	0.1415
						8.49	35.0814	0.00974	0.00974			8.49	35.0549	0.02995	0			8.49	35.0815	0	0			8.49	0.1415	0.1415	0.1415
						8.5	35.0814	0.00974	0.00974			8.5	35.0549	0.02995	0			8.5	35.0815	0	0			8.5	0.1415	0.1415	0.1415
						8.51	35.0814	0.00974	0.00974			8.51	35.0549	0.02996	0			8.51	35.0815	0	0			8.51	0.1415	0.1415	0.1415
						8.52	35.0814	0.00974	0.00974			8.52	35.0549	0.02996	0			8.52	35.0815	0	0			8.52	0.1415	0.1415	0.1415
						8.53	35.0814	0.00974	0.00974			8.53	35.0549	0.02996	0			8.53	35.0815	0	0			8.53	0.1415	0.1415	0.1415
						8.54	35.0814	0.00974	0.00974			8.54	35.0549	0.02996	0			8.54	35.0815	0	0			8.54	0.1415	0.1415	0.1415
						8.55	35.0814	0.00974	0.00974			8.55	35.0549	0.02996	0			8.55	35.0815	0	0			8.55	0.1415	0.1415	0.1415
						8.56	35.0814	0.00974	0.00974			8.56	35.0548	0.02996	0			8.56	35.0815	0	0			8.56	0.1415	0.1415	0.1415
						8.57	35.0814	0.00974	0.00974			8.57	35.0548	0.02996	0			8.57	35.0815	0	0			8.57	0.1415	0.1415	0.1415
						8.58	35.0814	0.00974	0.00974			8.58	35.0548	0.02996	0			8.58	35.0815	0	0			8.58	0.1415	0.1415	0.1415
						8.59	35.0814	0.00974	0.00974			8.59	35.0548	0.02997	0			8.59	35.0815	0	0			8.59	0.1415	0.1415	0.1415
						8.6	35.0814	0.00974	0.00974			8.6	35.0548	0.02997	0			8.6	35.0815	0	0			8.6	0.1415	0.1415	0.1415
						8.61	35.0814	0.00974	0.00974			8.61	35.0548	0.02997	0			8.61	35.0815	0	0			8.61	0.1415	0.1415	0.1415
						8.62	35.0814	0.00974	0.00974			8.62	35.0548	0.02997	0			8.62	35.0815	0	0			8.62	0.1415	0.1415	0.1415
						8.63	35.0814	0.00974	0.00975			8.63	35.0548	0.02997	0			8.63	35.0815	0	0			8.63	0.1415	0.1415	0.1415
						8.64	35.0814	0.00974	0.00975			8.64	35.0548	0.02997	0			8.64	35.0815	0	0			8.64	0.1415	0.1415	0.1415
						8.65	35.0814	0.00974	0.00975			8.65	35.0548	0.02997	0			8.65	35.0815	0	0			8.65	0.1415	0.1415	0.1415
						8.66	35.0814	0.00974	0.00975			8.66	35.0548	0.02998	0			8.66	35.0815	0	0			8.66	0.1415	0.1415	0.1415
						8.67	35.0814	0.00974	0.00975			8.67	35.0548	0.02998	0			8.67	35.0815	0	0			8.67	0.1415	0.1415	0.1415
						8.68	35.0814	0.00974	0.00975			8.68	35.0548	0.02998	0			8.68	35.0815	0	0			8.68	0.1415	0.1415	0.1415
						8.69	35.0814	0.00974	0.00975			8.69	35.0548	0.02998	0			8.69	35.0815	0	0			8.69	0.1415	0.1415	0.1415
						8.7	35.0814	0.00974	0.00975			8.7	35.0548	0.02998	0			8.7	35.0815	0	0			8.7	0.1415	0.1415	0.1415
						8.71	35.0814	0.00975	0.00975			8.71	35.0548	0.02998	0			8.71	35.0815	0	0			8.71	0.1415	0.1415	0.1415
						8.72	35.0814	0.00974	0.00975			8.72	35.0548	0.02998	0			8.72	35.0815	0	0			8.72	0.1415	0.1415	0.1415
						8.73	35.0814	0.00974	0.00975			8.73	35.0548	0.02998	0			8.73	35.0815	0	0			8.73	0.1415	0.1415	0.1415
						8.74	35.0814	0.00975	0.00975			8.74	35.0548	0.02999	0			8.74	35.0815	0	0			8.74	0.1415	0.1415	0.1415
						8.75	35.0814	0.00975	0.00975			8.75	35.0548	0.02999	0			8.75	35.0815	0	0			8.75	0.1415	0.1415	0.1415
						8.76	35.0814	0.00975	0.00975			8.76	35.0548	0.02999	0			8.76	35.0815	0	0			8.76	0.1415	0.1415	0.1415
						8.77	35.0814	0.00975	0.00975			8.77	35.0548	0.02999	0			8.77	35.0815	0	0			8.77	0.1415	0.1415	0.1415
						8.78	35.0814	0.00975	0.00975			8.78	35.0548	0.02999	0			8.78	35.0815	0	0			8.78	0.1415	0.1415	0.1415
						8.79	35.0814	0.00975	0.00975			8.79	35.0548	0.02999	0			8.79	35.0815	0	0			8.79	0.1415	0.1415	0.1415
						8.8	35.0814	0.00975	0.00975			8.8	35.0548	0.02999	0			8.8	35.0815	0	0			8.8	0.1415	0.1415	0.1415
						8.81	35.0814	0.00975	0.00975			8.81	35.0548	0.02999	0			8.81	35.0815	0	0			8.81	0.1415	0.1415	0.1415
						8.82	35.0814	0.00975	0.00975			8.82	35.0548	0.03	0			8.82	35.0815	0	0			8.82	0.1415	0.1415	0.1415
						8.83	35.0814	0.00975	0.00975			8.83	35.0548	0.03	0			8.83	35.0815	0	0			8.83	0.1415	0.1415	0.1415
						8.84	35.0814	0.00975	0.00975			8.84	35.0548	0.03	0			8.84	35.0815	0	0			8.84	0.1415	0.1415	0.1415
						8.85	35.0814	0.00975	0.00975			8.85	35.0548	0.03	0			8.85	35.0815	0	0			8.85	0.1415	0.1415	0.1415
						8.86	35.0814	0.00975	0.00975			8.86	35.0548	0.03	0			8.86	35.0815	0	0			8.86	0.1415	0.1415	0.1415
						8.87	35.0814	0.00975	0.00975			8.87	35.0548	0.03	0			8.87	35.0815	0	0			8.87	0.1415	0.1415	0.1415
						8.88	35.0814	0.00975	0.00975			8.88	35.0548	0.03	0			8.88	35.0815	0	0			8.88	0.1415	0.1415	0.1415
						8.89	35.0814	0.00975	0.00975			8.89	35.0548	0.03	0			8.89	35.0815	0	0			8.89	0.1415	0.1415	0.1415
						8.9	35.0814	0.00975	0.00975			8.9	35.0548	0.03001	0			8.9	35.0815	0	0			8.9	0.1415	0.1415	0.1415
						8.91	35.0814	0.00975	0.00975			8.91	35.0548	0.03001	0			8.91	35.0815	0	0			8.91	0.1415	0.1415	0.1415
						8.92	35.0814	0.00975	0.00975			8.92	35.0548	0.03001	0			8.92	35.0815	0	0			8.92	0.1415	0.1415	0.1415
						8.93	35.0814	0.00975	0.00975			8.93	35.0548	0.03001	0			8.93	35.0815	0	0			8.93	0.1415	0.1415	0.1415
						8.94	35.0814	0.00975	0.00975			8.94	35.0548	0.03001	0			8.94	35.0815	0	0			8.94	0.1415	0.1415	0.1415
						8.95	35.0814	0.00975	0.00975			8.95	35.0548	0.03001	0			8.95	35.0815	0	0			8.95	0.1415	0.1415	0.1415
						8.96	35.0814	0.00975	0.00975			8.96	35.0548	0.03001	0			8.96	35.0815	0	0			8.96	0.1415	0.1415	0.1415
						8.97	35.0814	0.00975	0.00975			8.97	35.0548	0.03001	0			8.97	35.0815	0	0			8.97	0.1415	0.1415	0.1415
						8.98	35.0814	0.00975	0.00975			8.98	35.0548	0.03002	0			8.98	35.0815	0	0			8.98	0.1415	0.1415	0.1415
						8.99	35.0814	0.00975	0.00975			8.99	35.0548	0.03002	0			8.99	35.0815	0	0			8.99	0.1415	0.1415	0.1415
						9	35.0814	0.00975	0.00975			9	35.0548	0.03002	0			9	35.0815	0	0			9	0.1415	0.1415	0.1415
						9.01	35.0814	0.00975	0.00975			9.01	35.0548	0.03002	0			9.01	35.0815	0	0			9.01	0.1415	0.1415	0.1415
						9.02	35.0814	0.00975	0.00975			9.02	35.0548	0.03002	0			9.02	35.0815	0	0			9.02	0.1415	0.1415	0.1415
						9.03	35.0814	0.00975	0.00975			9.03	35.0548	0.03002	0			9.03	35.0815	0	0			9.03	0.1415	0.1415	0.1415
						9.04	35.0814	0.00975	0.00975			9.04	35.0548	0.03002	0			9.04	35.0815	0	0			9.04	0.1415	0.1415	0.1415
						9.05	35.0814	0.00975	0.00975			9.05	35.0547	0.03002	0			9.05	35.0815	0	0			9.05	0.1415	0.1415	0.1415
						9.06	35.0814	0.00975	0.00975			9.06	35.0547	0.03003	0			9.06	35.0815	0	0			9.06	0.1415	0.1415	0.1415
						9.07	35.0814	0.00975	0.00975			9.07	35.0547	0.03003	0			9.07	35.0815	0	0			9.07	0.1415	0.1415	0.1415
						9.08	35.0814	0.00975	0.00975			9.08	35.0547	0.03003	0			9.08	35.0815	0	0			9.08	0.1415	0.1415	0.1415
						9.09	35.0814	0.00975	0.00975			9.09	35.0547	0.03003	0			9.09	35.0815	0	0			9.09	0.1415	0.1415	0.1415
						9.1	35.0814	0.00975	0.00975			9.1	35.0547	0.03003	0			9.1	35.0815	0	0			9.1	0.1415	0.1415	0.1415
						9.11	35.0814	0.00975	0.00975			9.11	35.0547	0.03003	0			9.11	35.0815	0	0			9.11	0.1415	0.1415	0.1415
						9.12	35.0814	0.00975	0.00975			9.12	35.0547	0.03003	0			9.12	35.0815	0	0			9.12	0.1415	0.1415	0.1415
						9.13	35.0814	0.00975	0.00975			9.13	35.0547	0.03003	0			9.13	35.0815	0	0			9.13	0.1415	0.1415	0.1415
						9.14	35.0814	0.00975	0.00975			9.14	35.0547	0.03004	0			9.14	35.0815	0	0			9.14	0.1415	0.1415	0.1415
						9.15	35.0814	0.00975	0.00975			9.15	35.0547	0.03004	0			9.15	35.0815	0	0			9.15	0.1415	0.1415	0.1415
						9.16	35.0814	0.00975	0.00975			9.16	35.0547	0.03004	0			9.16	35.0815	0	0			9.16	0.1415	0.1415	0.1415
						9.17	35.0814	0.00975	0.00975			9.17	35.0547	0.03004	0			9.17	35.0815	0	0			9.17	0.1415	0.1415	0.1415
						9.18	35.0814	0.00975	0.00976			9.18	35.0547	0.03004	0			9.18	35.0815	0	0			9.18	0.1415	0.1415	0.1415
						9.19	35.0814	0.00975	0.00976			9.19	35.0547	0.03004	0			9.19	35.0815	0	0			9.19	0.1415	0.1415	0.1415
						9.2	35.0814	0.00975	0.00976			9.2	35.0547	0.03004	0			9.2	35.0815	0	0			9.2	0.1415	0.1415	0.1415
						9.21	35.0814	0.00975	0.00976			9.21	35.0547	0.03004	0			9.21	35.0815	0	0			9.21	0.1415	0.1415	0.1415
						9.22	35.0814	0.00975	0.00976			9.22	35.0547	0.03005	0			9.22	35.0815	0	0			9.22	0.1415	0.1415	0.1415
						9.23	35.0814	0.00976	0.00976			9.23	35.0547	0.03005	0			9.23	35.0815	0	0			9.23	0.1415	0.1415	0.1415
						9.24	35.0814	0.00976	0.00976			9.24	35.0547	0.03005	0			9.24	35.0815	0	0			9.24	0.1415	0.1415	0.1415
						9.25	35.0814	0.00976	0.00976			9.25	35.0547	0.03005	0			9.25	35.0815	0	0			9.25	0.1415	0.1415	0.1415
						9.26	35.0814	0.00976	0.00976			9.26	35.0547	0.03005	0			9.26	35.0815	0	0			9.26	0.1415	0.1415	0.1415
						9.27	35.0814	0.00976	0.00976			9.27	35.0547	0.03005	0			9.27	35.0815	0	0			9.27	0.1415	0.1415	0.1415
						9.28	35.0814	0.00976	0.00976			9.28	35.0547	0.03005	0			9.28	35.0815	0	0			9.28	0.1415	0.1415	0.1415
						9.29	35.0814	0.00976	0.00976			9.29	35.0547	0.03005	0			9.29	35.0815	0	0			9.29	0.1415	0.1415	0.1415
						9.3	35.0814	0.00976	0.00976			9.3	35.0547	0.03005	0			9.3	35.0815	0	0			9.3	0.1415	0.1415	0.1415
						9.31	35.0814	0.00976	0.00976			9.31	35.0547	0.03006	0			9.31	35.0815	0	0			9.31	0.1415	0.1415	0.1415
						9.32	35.0814	0.00976	0.00976			9.32	35.0547	0.03006	0			9.32	35.0815	0	0			9.32	0.1415	0.1415	0.1415
						9.33	35.0814	0.00976	0.00976			9.33	35.0547	0.03006	0			9.33	35.0815	0	0			9.33	0.1415	0.1415	0.1415
						9.34	35.0814	0.00976	0.00976			9.34	35.0547	0.03006	0			9.34	35.0815	0	0			9.34	0.1415	0.1415	0.1415
						9.35	35.0814	0.00976	0.00976			9.35	35.0547	0.03006	0			9.35	35.0815	0	0			9.35	0.1415	0.1415	0.1415
						9.36	35.0814	0.00976	0.00976			9.36	35.0547	0.03006	0			9.36	35.0815	0	0			9.36	0.1415	0.1415	0.1415
						9.37	35.0814	0.00976	0.00976			9.37	35.0547	0.03006	0			9.37	35.0815	0	0			9.37	0.1415	0.1415	0.1415
						9.38	35.0814	0.00976	0.00976			9.38	35.0547	0.03006	0			9.38	35.0815	0	0			9.38	0.1415	0.1415	0.1415
						9.39	35.0814	0.00976	0.00976			9.39	35.0547	0.03007	0			9.39	35.0815	0	0			9.39	0.1415	0.1415	0.1415
						9.4	35.0814	0.00976	0.00976			9.4	35.0547	0.03007	0			9.4	35.0815	0	0			9.4	0.1415	0.1415	0.1415
						9.41	35.0814	0.00976	0.00976			9.41	35.0547	0.03007	0			9.41	35.0815	0	0			9.41	0.1415	0.1415	0.1415
						9.42	35.0814	0.00976	0.00976			9.42	35.0547	0.03007	0			9.42	35.0815	0	0			9.42	0.1415	0.1415	0.1415
						9.43	35.0814	0.00976	0.00976			9.43	35.0547	0.03007	0			9.43	35.0815	0	0			9.43	0.1415	0.1415	0.1415
						9.44	35.0814	0.00976	0.00976			9.44	35.0547	0.03007	0			9.44	35.0815	0	0			9.44	0.1415	0.1415	0.1415
						9.45	35.0814	0.00976	0.00976			9.45	35.0547	0.03007	0			9.45	35.0815	0	0			9.45	0.1415	0.1415	0.1415
						9.46	35.0814	0.00976	0.00976			9.46	35.0547	0.03007	0			9.46	35.0815	0	0			9.46	0.1415	0.1415	0.1415
						9.47	35.0814	0.00976	0.00976			9.47	35.0547	0.03008	0			9.47	35.0815	0	0			9.47	0.1415	0.1415	0.1415
						9.48	35.0814	0.00976	0.00976			9.48	35.0547	0.03008	0			9.48	35.0815	0	0			9.48	0.1415	0.1415	0.1415
						9.49	35.0814	0.00976	0.00976			9.49	35.0547	0.03008	0			9.49	35.0815	0	0			9.49	0.1415	0.1415	0.1415
						9.5	35.0814	0.00976	0.00976			9.5	35.0547	0.03008	0			9.5	35.0815	0	0			9.5	0.1415	0.1415	0.1415
						9.51	35.0814	0.00976	0.00976			9.51	35.0547	0.03008	0			9.51	35.0815	0	0			9.51	0.1415	0.1415	0.1415
						9.52	35.0814	0.00976	0.00976			9.52	35.0547	0.03008	0			9.52	35.0815	0	0			9.52	0.1415	0.1415	0.1415
						9.53	35.0814	0.00976	0.00976			9.53	35.0547	0.03008	0			9.53	35.0815	0	0			9.53	0.1415	0.1415	0.1415
						9.54	35.0814	0.00976	0.00976			9.54	35.0547	0.03008	0			9.54	35.0815	0	0			9.54	0.1415	0.1415	0.1415
						9.55	35.0814	0.00976	0.00976			9.55	35.0547	0.03008	0			9.55	35.0815	0	0			9.55	0.1415	0.1415	0.1415
						9.56	35.0814	0.00976	0.00976			9.56	35.0547	0.03009	0			9.56	35.0815	0	0			9.56	0.1415	0.1415	0.1415
						9.57	35.0814	0.00976	0.00976			9.57	35.0547	0.03009	0			9.57	35.0815	0	0			9.57	0.1415	0.1415	0.1415
						9.58	35.0814	0.00976	0.00976			9.58	35.0547	0.03009	0			9.58	35.0815	0	0			9.58	0.1415	0.1415	0.1415
						9.59	35.0814	0.00976	0.00976			9.59	35.0547	0.03009	0			9.59	35.0815	0	0			9.59	0.1415	0.1415	0.1415
						9.6	35.0814	0.00976	0.00976			9.6	35.0547	0.03009	0			9.6	35.0815	0	0			9.6	0.1415	0.1415	0.1415
						9.61	35.0814	0.00976	0.00976			9.61	35.0547	0.03009	0			9.61	35.0815	0	0			9.61	0.1415	0.1415	0.1415
						9.62	35.0814	0.00976	0.00976			9.62	35.0547	0.03009	0			9.62	35.0815	0	0			9.62	0.1415	0.1415	0.1415
						9.63	35.0814	0.00976	0.00976			9.63	35.0547	0.03009	0			9.63	35.0815	0	0			9.63	0.1415	0.1415	0.1415
						9.64	35.0814	0.00976	0.00976			9.64	35.0547	0.03009	0			9.64	35.0815	0	0			9.64	0.1415	0.1415	0.1415
						9.65	35.0814	0.00976	0.00976			9.65	35.0547	0.0301	0			9.65	35.0815	0	0			9.65	0.1415	0.1415	0.1415
						9.66	35.0814	0.00976	0.00976			9.66	35.0547	0.0301	0			9.66	35.0815	0	0			9.66	0.1415	0.1415	0.1415
						9.67	35.0814	0.00976	0.00977			9.67	35.0547	0.0301	0			9.67	35.0815	0	0			9.67	0.1415	0.1415	0.1415
						9.68	35.0814	0.00976	0.00977			9.68	35.0547	0.0301	0			9.68	35.0815	0	0			9.68	0.1415	0.1415	0.1415
						9.69	35.0814	0.00976	0.00977			9.69	35.0547	0.0301	0			9.69	35.0815	0	0			9.69	0.1415	0.1415	0.1415
						9.7	35.0814	0.00976	0.00977			9.7	35.0546	0.0301	0			9.7	35.0815	0	0			9.7	0.1415	0.1415	0.1415
						9.71	35.0814	0.00976	0.00977			9.71	35.0546	0.0301	0			9.71	35.0815	0	0			9.71	0.1415	0.1415	0.1415
						9.72	35.0814	0.00976	0.00977			9.72	35.0546	0.0301	0			9.72	35.0815	0	0			9.72	0.1415	0.1415	0.1415
						9.73	35.0814	0.00976	0.00977			9.73	35.0546	0.0301	0			9.73	35.0815	0	0			9.73	0.1415	0.1415	0.1415
						9.74	35.0814	0.00976	0.00977			9.74	35.0546	0.03011	0			9.74	35.0815	0	0			9.74	0.1415	0.1415	0.1415
						9.75	35.0814	0.00976	0.00977			9.75	35.0546	0.03011	0			9.75	35.0815	0	0			9.75	0.1415	0.1415	0.1415
						9.76	35.0814	0.00977	0.00977			9.76	35.0546	0.03011	0			9.76	35.0815	0	0			9.76	0.1415	0.1415	0.1415
						9.77	35.0814	0.00977	0.00977			9.77	35.0546	0.03011	0			9.77	35.0815	0	0			9.77	0.1415	0.1415	0.1415
						9.78	35.0814	0.00977	0.00977			9.78	35.0546	0.03011	0			9.78	35.0815	0	0			9.78	0.1415	0.1415	0.1415
						9.79	35.0814	0.00977	0.00977			9.79	35.0546	0.03011	0			9.79	35.0815	0	0			9.79	0.1415	0.1415	0.1415
						9.8	35.0814	0.00977	0.00977			9.8	35.0546	0.03011	0			9.8	35.0815	0	0			9.8	0.1415	0.1415	0.1415
						9.81	35.0814	0.00977	0.00977			9.81	35.0546	0.03011	0			9.81	35.0815	0	0			9.81	0.1415	0.1415	0.1415
						9.82	35.0814	0.00977	0.00977			9.82	35.0546	0.03011	0			9.82	35.0815	0	0			9.82	0.1415	0.1415	0.1415
						9.83	35.0814	0.00977	0.00977			9.83	35.0546	0.03012	0			9.83	35.0815	0	0			9.83	0.1415	0.1415	0.1415
						9.84	35.0814	0.00977	0.00977			9.84	35.0546	0.03012	0			9.84	35.0815	0	0			9.84	0.1415	0.1415	0.1415
						9.85	35.0814	0.00977	0.00977			9.85	35.0546	0.03012	0			9.85	35.0815	0	0			9.85	0.1415	0.1415	0.1415
						9.86	35.0814	0.00977	0.00977			9.86	35.0546	0.03012	0			9.86	35.0815	0	0			9.86	0.1415	0.1415	0.1415
						9.87	35.0814	0.00977	0.00977			9.87	35.0546	0.03012	0			9.87	35.0815	0	0			9.87	0.1415	0.1415	0.1415
						9.88	35.0814	0.00977	0.00977			9.88	35.0546	0.03012	0			9.88	35.0815	0	0			9.88	0.1415	0.1415	0.1415
						9.89	35.0814	0.00977	0.00977			9.89	35.0546	0.03012	0			9.89	35.0815	0	0			9.89	0.1415	0.1415	0.1415
						9.9	35.0814	0.00977	0.00977			9.9	35.0546	0.03012	0			9.9	35.0815	0	0			9.9	0.1415	0.1415	0.1415
						9.91	35.0814	0.00977	0.00977			9.91	35.0546	0.03012	0			9.91	35.0815	0	0			9.91	0.1415	0.1415	0.1415
						9.92	35.0814	0.00977	0.00978			9.92	35.0546	0.03013	0			9.92	35.0815	0	0			9.92	0.1415	0.1415	0.1415
						9.93	35.0814	0.00977	0.00978			9.93	35.0546	0.03013	0			9.93	35.0815	0	0			9.93	0.1415	0.1415	0.1415
						9.94	35.0814	0.00977	0.00978			9.94	35.0546	0.03013	0			9.94	35.0815	0	0			9.94	0.1415	0.1415	0.1415
						9.95	35.0814	0.00977	0.00978			9.95	35.0546	0.03013	0			9.95	35.0815	0	0			9.95	0.1415	0.1415	0.1415
						9.96	35.0814	0.00977	0.00978			9.96	35.0546	0.03013	0			9.96	35.0815	0	0			9.96	0.1415	0.1415	0.1415
						9.97	35.0814	0.00977	0.00978			9.97	35.0546	0.03013	0			9.97	35.0815	0	0			9.97	0.1415	0.1415	0.1415
						9.98	35.0814	0.00977	0.00978			9.98	35.0546	0.03013	0			9.98	35.0815	0	0			9.98	0.1415	0.1415	0.1415
						9.99	35.0814	0.00977	0.00978			9.99	35.0546	0.03013	0			9.99	35.0815	0	0			9.99	0.1415	0.1415	0.1415
						10	35.0814	0.00977	0.00978			10	35.0546	0.03013	0			10	35.0815	0	0			10	0.1415	0.1415	0.1415
						10.01	35.0814	0.00977	0.00978			10.01	35.0546	0.03014	0			10.01	35.0815	0	0			10.01	0.1415	0.1415	0.1415
						10.02	35.0814	0.00977	0.00978			10.02	35.0546	0.03014	0			10.02	35.0815	0	0			10.02	0.1415	0.1415	0.1415
						10.03	35.0814	0.00977	0.00978			10.03	35.0546	0.03014	0			10.03	35.0815	0	0			10.03	0.1415	0.1415	0.1415
						10.04	35.0814	0.00977	0.00978			10.04	35.0546	0.03014	0			10.04	35.0815	0	0			10.04	0.1415	0.1415	0.1415
						10.05	35.0814	0.00977	0.00978			10.05	35.0546	0.03014	0			10.05	35.0815	0	0			10.05	0.1415	0.1415	0.1415
						10.06	35.0814	0.00977	0.00978			10.06	35.0546	0.03014	0			10.06	35.0815	0	0			10.06	0.1415	0.1415	0.1415
						10.07	35.0814	0.00977	0.00978			10.07	35.0546	0.03014	0			10.07	35.0815	0	0			10.07	0.1415	0.1415	0.1415
						10.08	35.0814	0.00977	0.00978			10.08	35.0546	0.03014	0			10.08	35.0815	0	0			10.08	0.1415	0.1415	0.1415
						10.09	35.0814	0.00977	0.00978			10.09	35.0546	0.03014	0			10.09	35.0815	0	0			10.09	0.1415	0.1415	0.1415
						10.1	35.0814	0.00977	0.00978			10.1	35.0546	0.03015	0			10.1	35.0815	0	0			10.1	0.1415	0.1415	0.1415
						10.11	35.0814	0.00977	0.00978			10.11	35.0546	0.03015	0			10.11	35.0815	0	0			10.11	0.1415	0.1415	0.1415
						10.12	35.0814	0.00977	0.00978			10.12	35.0546	0.03015	0			10.12	35.0815	0	0			10.12	0.1415	0.1415	0.1415
						10.13	35.0814	0.00977	0.00978			10.13	35.0546	0.03015	0			10.13	35.0815	0	0			10.13	0.1415	0.1415	0.1415
						10.14	35.0814	0.00977	0.00978			10.14	35.0546	0.03015	0			10.14	35.0815	0	0			10.14	0.1415	0.1415	0.1415
						10.15	35.0814	0.00977	0.00978			10.15	35.0546	0.03015	0			10.15	35.0815	0	0			10.15	0.1415	0.1415	0.1415
						10.16	35.0814	0.00977	0.00978			10.16	35.0546	0.03015	0			10.16	35.0815	0	0			10.16	0.1415	0.1415	0.1415
						10.17	35.0814	0.00977	0.00978			10.17	35.0546	0.03015	0			10.17	35.0815	0	0			10.17	0.1415	0.1415	0.1415
						10.18	35.0814	0.00977	0.00978			10.18	35.0546	0.03015	0			10.18	35.0815	0	0			10.18	0.1415	0.1415	0.1415
						10.19	35.0814	0.00977	0.00978			10.19	35.0546	0.03015	0			10.19	35.0815	0	0			10.19	0.1415	0.1415	0.1415
						10.2	35.0814	0.00977	0.00978			10.2	35.0546	0.03016	0			10.2	35.0815	0	0			10.2	0.1415	0.1415	0.1415
						10.21	35.0814	0.00977	0.00978			10.21	35.0546	0.03016	0			10.21	35.0815	0	0			10.21	0.1415	0.1415	0.1415
						10.22	35.0814	0.00977	0.00978			10.22	35.0546	0.03016	0			10.22	35.0815	0	0			10.22	0.1415	0.1415	0.1415
						10.23	35.0814	0.00977	0.00978			10.23	35.0546	0.03016	0			10.23	35.0815	0	0			10.23	0.1415	0.1415	0.1415
						10.24	35.0814	0.00977	0.00978			10.24	35.0546	0.03016	0			10.24	35.0815	0	0			10.24	0.1415	0.1415	0.1415
						10.25	35.0814	0.00978	0.00978			10.25	35.0546	0.03016	0			10.25	35.0815	0	0			10.25	0.1415	0.1415	0.1415
						10.26	35.0814	0.00978	0.00978			10.26	35.0546	0.03016	0			10.26	35.0815	0	0			10.26	0.1415	0.1415	0.1415
						10.27	35.0814	0.00978	0.00978			10.27	35.0546	0.03016	0			10.27	35.0815	0	0			10.27	0.1415	0.1415	0.1415
						10.28	35.0814	0.00978	0.00978			10.28	35.0545	0.03016	0			10.28	35.0815	0	0			10.28	0.1415	0.1415	0.1415
						10.29	35.0814	0.00978	0.00978			10.29	35.0545	0.03017	0			10.29	35.0815	0	0			10.29	0.1415	0.1415	0.1415
						10.3	35.0814	0.00978	0.00978			10.3	35.0545	0.03017	0			10.3	35.0815	0	0			10.3	0.1415	0.1415	0.1415
						10.31	35.0814	0.00978	0.00978			10.31	35.0545	0.03017	0			10.31	35.0815	0	0			10.31	0.1415	0.1415	0.1415
						10.32	35.0814	0.00978	0.00978			10.32	35.0545	0.03017	0			10.32	35.0815	0	0			10.32	0.1415	0.1415	0.1415
						10.33	35.0814	0.00978	0.00978			10.33	35.0545	0.03017	0			10.33	35.0815	0	0			10.33	0.1415	0.1415	0.1415
						10.34	35.0814	0.00978	0.00978			10.34	35.0545	0.03017	0			10.34	35.0815	0	0			10.34	0.1415	0.1415	0.1415
						10.35	35.0814	0.00978	0.00978			10.35	35.0545	0.03017	0			10.35	35.0815	0	0			10.35	0.1415	0.1415	0.1415
						10.36	35.0814	0.00978	0.00978			10.36	35.0545	0.03017	0			10.36	35.0815	0	0			10.36	0.1415	0.1415	0.1415
						10.37	35.0814	0.00978	0.00978			10.37	35.0545	0.03017	0			10.37	35.0815	0	0			10.37	0.1415	0.1415	0.1415
						10.38	35.0814	0.00978	0.00978			10.38	35.0545	0.03017	0			10.38	35.0815	0	0			10.38	0.1415	0.1415	0.1415
						10.39	35.0814	0.00978	0.00978			10.39	35.0545	0.03018	0			10.39	35.0815	0	0			10.39	0.1415	0.1415	0.1415
						10.4	35.0814	0.00978	0.00978			10.4	35.0545	0.03018	0			10.4	35.0815	0	0			10.4	0.1415	0.1415	0.1415
						10.41	35.0814	0.00978	0.00978			10.41	35.0545	0.03018	0			10.41	35.0815	0	0			10.41	0.1415	0.1415	0.1415
						10.42	35.0814	0.00978	0.00978			10.42	35.0545	0.03018	0			10.42	35.0815	0	0			10.42	0.1415	0.1415	0.1415
						10.43	35.0814	0.00978	0.00978			10.43	35.0545	0.03018	0			10.43	35.0815	0	0			10.43	0.1415	0.1415	0.1415
						10.44	35.0814	0.00978	0.00978			10.44	35.0545	0.03018	0			10.44	35.0815	0	0			10.44	0.1415	0.1415	0.1415
						10.45	35.0814	0.00978	0.00978			10.45	35.0545	0.03018	0			10.45	35.0815	0	0			10.45	0.1415	0.1415	0.1415
						10.46	35.0814	0.00978	0.00978			10.46	35.0545	0.03018	0			10.46	35.0815	0	0			10.46	0.1415	0.1415	0.1415
						10.47	35.0814	0.00978	0.00978			10.47	35.0545	0.03018	0			10.47	35.0815	0	0			10.47	0.1415	0.1415	0.1415
						10.48	35.0814	0.00978	0.00978			10.48	35.0545	0.03018	0			10.48	35.0815	0	0			10.48	0.1415	0.1415	0.1415
						10.49	35.0814	0.00978	0.00978			10.49	35.0545	0.03019	0			10.49	35.0815	0	0			10.49	0.1415	0.1415	0.1415
						10.5	35.0814	0.00978	0.00978			10.5	35.0545	0.03019	0			10.5	35.0815	0	0			10.5	0.1415	0.1415	0.1415
						10.51	35.0814	0.00978	0.00978			10.51	35.0545	0.03019	0			10.51	35.0815	0	0			10.51	0.1415	0.1415	0.1415
						10.52	35.0814	0.00978	0.00978			10.52	35.0545	0.03019	0			10.52	35.0815	0	0			10.52	0.1415	0.1415	0.1415
						10.53	35.0814	0.00978	0.00978			10.53	35.0545	0.03019	0			10.53	35.0815	0	0			10.53	0.1415	0.1415	0.1415
						10.54	35.0814	0.00978	0.00978			10.54	35.0545	0.03019	0			10.54	35.0815	0	0			10.54	0.1415	0.1415	0.1415
						10.55	35.0814	0.00978	0.00978			10.55	35.0545	0.03019	0			10.55	35.0815	0	0			10.55	0.1415	0.1415	0.1415
						10.56	35.0814	0.00978	0.00978			10.56	35.0545	0.03019	0			10.56	35.0815	0	0			10.56	0.1415	0.1415	0.1415
						10.57	35.0814	0.00978	0.00978			10.57	35.0545	0.03019	0			10.57	35.0815	0	0			10.57	0.1415	0.1415	0.1415
						10.58	35.0814	0.00978	0.00978			10.58	35.0545	0.03019	0			10.58	35.0815	0	0			10.58	0.1415	0.1415	0.1415
						10.59	35.0814	0.00978	0.00979			10.59	35.0545	0.0302	0			10.59	35.0815	0	0			10.59	0.1415	0.1415	0.1415
						10.6	35.0814	0.00978	0.00979			10.6	35.0545	0.0302	0			10.6	35.0815	0	0			10.6	0.1415	0.1415	0.1415
						10.61	35.0814	0.00978	0.00979			10.61	35.0545	0.0302	0			10.61	35.0815	0	0			10.61	0.1415	0.1415	0.1415
						10.62	35.0814	0.00978	0.00979			10.62	35.0545	0.0302	0			10.62	35.0815	0	0			10.62	0.1415	0.1415	0.1415
						10.63	35.0814	0.00978	0.00979			10.63	35.0545	0.0302	0			10.63	35.0815	0	0			10.63	0.1415	0.1415	0.1415
						10.64	35.0814	0.00978	0.00979			10.64	35.0545	0.0302	0			10.64	35.0815	0	0			10.64	0.1415	0.1415	0.1415
						10.65	35.0814	0.00978	0.00979			10.65	35.0545	0.0302	0			10.65	35.0815	0	0			10.65	0.1415	0.1415	0.1415
						10.66	35.0814	0.00978	0.00979			10.66	35.0545	0.0302	0			10.66	35.0815	0	0			10.66	0.1415	0.1415	0.1415
						10.67	35.0814	0.00978	0.00979			10.67	35.0545	0.0302	0			10.67	35.0815	0	0			10.67	0.1415	0.1415	0.1415
						10.68	35.0814	0.00978	0.00979			10.68	35.0545	0.0302	0			10.68	35.0815	0	0			10.68	0.1415	0.1415	0.1415
						10.69	35.0814	0.00978	0.00979			10.69	35.0545	0.0302	0			10.69	35.0815	0	0			10.69	0.1415	0.1415	0.1415
						10.7	35.0814	0.00978	0.00979			10.7	35.0545	0.03021	0			10.7	35.0815	0	0			10.7	0.1415	0.1415	0.1415
						10.71	35.0814	0.00978	0.00979			10.71	35.0545	0.03021	0			10.71	35.0815	0	0			10.71	0.1415	0.1415	0.1415
						10.72	35.0814	0.00978	0.00979			10.72	35.0545	0.03021	0			10.72	35.0815	0	0			10.72	0.1415	0.1415	0.1415
						10.73	35.0814	0.00978	0.00979			10.73	35.0545	0.03021	0			10.73	35.0815	0	0			10.73	0.1415	0.1415	0.1415
						10.74	35.0814	0.00978	0.00979			10.74	35.0545	0.03021	0			10.74	35.0815	0	0			10.74	0.1415	0.1415	0.1415
						10.75	35.0814	0.00978	0.00979			10.75	35.0545	0.03021	0			10.75	35.0815	0	0			10.75	0.1415	0.1415	0.1415
						10.76	35.0814	0.00978	0.00979			10.76	35.0545	0.03021	0			10.76	35.0815	0	0			10.76	0.1415	0.1415	0.1415
						10.77	35.0814	0.00978	0.00979			10.77	35.0545	0.03021	0			10.77	35.0815	0	0			10.77	0.1415	0.1415	0.1415
						10.78	35.0814	0.00978	0.00979			10.78	35.0545	0.03021	0			10.78	35.0815	0	0			10.78	0.1415	0.1415	0.1415
						10.79	35.0814	0.00979	0.00979			10.79	35.0545	0.03021	0			10.79	35.0815	0	0			10.79	0.1415	0.1415	0.1415
						10.8	35.0814	0.00979	0.00979			10.8	35.0545	0.03022	0			10.8	35.0815	0	0			10.8	0.1415	0.1415	0.1415
						10.81	35.0814	0.00979	0.00979			10.81	35.0545	0.03022	0			10.81	35.0815	0	0			10.81	0.1415	0.1415	0.1415
						10.82	35.0814	0.00979	0.00979			10.82	35.0545	0.03022	0			10.82	35.0815	0	0			10.82	0.1415	0.1415	0.1415
						10.83	35.0814	0.00979	0.00979			10.83	35.0545	0.03022	0			10.83	35.0815	0	0			10.83	0.1415	0.1415	0.1415
						10.84	35.0814	0.00979	0.00979			10.84	35.0545	0.03022	0			10.84	35.0815	0	0			10.84	0.1415	0.1415	0.1415
						10.85	35.0814	0.00979	0.00979			10.85	35.0545	0.03022	0			10.85	35.0815	0	0			10.85	0.1415	0.1415	0.1415
						10.86	35.0814	0.00979	0.00979			10.86	35.0545	0.03022	0			10.86	35.0815	0	0			10.86	0.1415	0.1415	0.1415
						10.87	35.0814	0.00979	0.00979			10.87	35.0545	0.03022	0			10.87	35.0815	0	0			10.87	0.1415	0.1415	0.1415
						10.88	35.0814	0.00979	0.00979			10.88	35.0545	0.03022	0			10.88	35.0815	0	0			10.88	0.1415	0.1415	0.1415
						10.89	35.0814	0.00979	0.00979			10.89	35.0545	0.03022	0			10.89	35.0815	0	0			10.89	0.1415	0.1415	0.1415
						10.9	35.0814	0.00979	0.00979			10.9	35.0545	0.03022	0			10.9	35.0815	0	0			10.9	0.1415	0.1415	0.1415
						10.91	35.0814	0.00979	0.00979			10.91	35.0545	0.03023	0			10.91	35.0815	0	0			10.91	0.1415	0.1415	0.1415
						10.92	35.0814	0.00979	0.00979			10.92	35.0545	0.03023	0			10.92	35.0815	0	0			10.92	0.1415	0.1415	0.1415
						10.93	35.0814	0.00979	0.00979			10.93	35.0545	0.03023	0			10.93	35.0815	0	0			10.93	0.1415	0.1415	0.1415
						10.94	35.0814	0.00979	0.00979			10.94	35.0545	0.03023	0			10.94	35.0815	0	0			10.94	0.1415	0.1415	0.1415
						10.95	35.0814	0.00979	0.00979			10.95	35.0545	0.03023	0			10.95	35.0815	0	0			10.95	0.1415	0.1415	0.1415
						10.96	35.0814	0.00979	0.00979			10.96	35.0545	0.03023	0			10.96	35.0815	0	0			10.96	0.1415	0.1415	0.1415
						10.97	35.0814	0.00979	0.00979			10.97	35.0545	0.03023	0			10.97	35.0815	0	0			10.97	0.1415	0.1415	0.1415
						10.98	35.0814	0.00979	0.00979			10.98	35.0545	0.03023	0			10.98	35.0815	0	0			10.98	0.1415	0.1415	0.1415
						10.99	35.0814	0.00979	0.00979			10.99	35.0545	0.03023	0			10.99	35.0815	0	0			10.99	0.1415	0.1415	0.1415
						11	35.0814	0.00979	0.00979			11	35.0545	0.03023	0			11	35.0815	0	0			11	0.1415	0.1415	0.1415
						11.01	35.0814	0.00979	0.00979			11.01	35.0545	0.03023	0			11.01	35.0815	0	0			11.01	0.1415	0.1415	0.1415
						11.02	35.0814	0.00979	0.00979			11.02	35.0545	0.03024	0			11.02	35.0815	0	0			11.02	0.1415	0.1415	0.1415
						11.03	35.0814	0.00979	0.00979			11.03	35.0545	0.03024	0			11.03	35.0815	0	0			11.03	0.1415	0.1415	0.1415
						11.04	35.0814	0.00979	0.00979			11.04	35.0545	0.03024	0			11.04	35.0815	0	0			11.04	0.1415	0.1415	0.1415
						11.05	35.0814	0.00979	0.00979			11.05	35.0545	0.03024	0			11.05	35.0815	0	0			11.05	0.1415	0.1415	0.1415
						11.06	35.0814	0.00979	0.00979			11.06	35.0545	0.03024	0			11.06	35.0815	0	0			11.06	0.1415	0.1415	0.1415
						11.07	35.0814	0.00979	0.00979			11.07	35.0545	0.03024	0			11.07	35.0815	0	0			11.07	0.1415	0.1415	0.1415
						11.08	35.0814	0.00979	0.00979			11.08	35.0545	0.03024	0			11.08	35.0815	0	0			11.08	0.1415	0.1415	0.1415
						11.09	35.0814	0.00979	0.00979			11.09	35.0544	0.03024	0			11.09	35.0815	0	0			11.09	0.1415	0.1415	0.1415
						11.1	35.0814	0.00979	0.00979			11.1	35.0544	0.03024	0			11.1	35.0815	0	0			11.1	0.1415	0.1415	0.1415
						11.11	35.0814	0.00979	0.00979			11.11	35.0544	0.03024	0			11.11	35.0815	0	0			11.11	0.1415	0.1415	0.1415
						11.12	35.0814	0.00979	0.00979			11.12	35.0544	0.03024	0			11.12	35.0815	0	0			11.12	0.1415	0.1415	0.1415
						11.13	35.0814	0.00979	0.00979			11.13	35.0544	0.03025	0			11.13	35.0815	0	0			11.13	0.1415	0.1415	0.1415
						11.14	35.0814	0.00979	0.00979			11.14	35.0544	0.03025	0			11.14	35.0815	0	0			11.14	0.1415	0.1415	0.1415
						11.15	35.0814	0.00979	0.0098			11.15	35.0544	0.03025	0			11.15	35.0815	0	0			11.15	0.1415	0.1415	0.1415
						11.16	35.0814	0.00979	0.0098			11.16	35.0544	0.03025	0			11.16	35.0815	0	0			11.16	0.1415	0.1415	0.1415
						11.17	35.0814	0.00979	0.0098			11.17	35.0544	0.03025	0			11.17	35.0815	0	0			11.17	0.1415	0.1415	0.1415
						11.18	35.0814	0.00979	0.0098			11.18	35.0544	0.03025	0			11.18	35.0815	0	0			11.18	0.1415	0.1415	0.1415
						11.19	35.0814	0.00979	0.0098			11.19	35.0544	0.03025	0			11.19	35.0815	0	0			11.19	0.1415	0.1415	0.1415
						11.2	35.0814	0.00979	0.0098			11.2	35.0544	0.03025	0			11.2	35.0815	0	0			11.2	0.1415	0.1415	0.1415
						11.21	35.0814	0.00979	0.0098			11.21	35.0544	0.03025	0			11.21	35.0815	0	0			11.21	0.1415	0.1415	0.1415
						11.22	35.0814	0.00979	0.0098			11.22	35.0544	0.03025	0			11.22	35.0815	0	0			11.22	0.1415	0.1415	0.1415
						11.23	35.0814	0.00979	0.0098			11.23	35.0544	0.03025	0			11.23	35.0815	0	0			11.23	0.1415	0.1415	0.1415
						11.24	35.0814	0.00979	0.0098			11.24	35.0544	0.03025	0			11.24	35.0815	0	0			11.24	0.1415	0.1415	0.1415
						11.25	35.0814	0.00979	0.0098			11.25	35.0544	0.03026	0			11.25	35.0815	0	0			11.25	0.1415	0.1415	0.1415
						11.26	35.0814	0.00979	0.0098			11.26	35.0544	0.03026	0			11.26	35.0815	0	0			11.26	0.1415	0.1415	0.1415
						11.27	35.0814	0.00979	0.0098			11.27	35.0544	0.03026	0			11.27	35.0815	0	0			11.27	0.1415	0.1415	0.1415
						11.28	35.0814	0.00979	0.0098			11.28	35.0544	0.03026	0			11.28	35.0815	0	0			11.28	0.1415	0.1415	0.1415
						11.29	35.0814	0.00979	0.0098			11.29	35.0544	0.03026	0			11.29	35.0815	0	0			11.29	0.1415	0.1415	0.1415
						11.3	35.0814	0.00979	0.0098			11.3	35.0544	0.03026	0			11.3	35.0815	0	0			11.3	0.1415	0.1415	0.1415
						11.31	35.0814	0.00979	0.0098			11.31	35.0544	0.03026	0			11.31	35.0815	0	0			11.31	0.1415	0.1415	0.1415
						11.32	35.0814	0.00979	0.0098			11.32	35.0544	0.03026	0			11.32	35.0815	0	0			11.32	0.1415	0.1415	0.1415
						11.33	35.0814	0.0098	0.0098			11.33	35.0544	0.03026	0			11.33	35.0815	0	0			11.33	0.1415	0.1415	0.1415
						11.34	35.0814	0.0098	0.0098			11.34	35.0544	0.03026	0			11.34	35.0815	0	0			11.34	0.1415	0.1415	0.1415
						11.35	35.0814	0.0098	0.0098			11.35	35.0544	0.03026	0			11.35	35.0815	0	0			11.35	0.1415	0.1415	0.1415
						11.36	35.0814	0.0098	0.0098			11.36	35.0544	0.03027	0			11.36	35.0815	0	0			11.36	0.1415	0.1415	0.1415
						11.37	35.0814	0.0098	0.0098			11.37	35.0544	0.03027	0			11.37	35.0815	0	0			11.37	0.1415	0.1415	0.1415
						11.38	35.0814	0.0098	0.0098			11.38	35.0544	0.03027	0			11.38	35.0815	0	0			11.38	0.1415	0.1415	0.1415
						11.39	35.0814	0.0098	0.0098			11.39	35.0544	0.03027	0			11.39	35.0815	0	0			11.39	0.1415	0.1415	0.1415
						11.4	35.0814	0.0098	0.0098			11.4	35.0544	0.03027	0			11.4	35.0815	0	0			11.4	0.1415	0.1415	0.1415
						11.41	35.0814	0.0098	0.0098			11.41	35.0544	0.03027	0			11.41	35.0815	0	0			11.41	0.1415	0.1415	0.1415
						11.42	35.0814	0.0098	0.0098			11.42	35.0544	0.03027	0			11.42	35.0815	0	0			11.42	0.1415	0.1415	0.1415
						11.43	35.0814	0.0098	0.0098			11.43	35.0544	0.03027	0			11.43	35.0815	0	0			11.43	0.1415	0.1415	0.1415
						11.44	35.0814	0.0098	0.0098			11.44	35.0544	0.03027	0			11.44	35.0815	0	0			11.44	0.1415	0.1415	0.1415
						11.45	35.0814	0.0098	0.0098			11.45	35.0544	0.03027	0			11.45	35.0815	0	0			11.45	0.1415	0.1415	0.1415
						11.46	35.0814	0.0098	0.0098			11.46	35.0544	0.03027	0			11.46	35.0815	0	0			11.46	0.1415	0.1415	0.1415
						11.47	35.0814	0.0098	0.0098			11.47	35.0544	0.03027	0			11.47	35.0815	0	0			11.47	0.1415	0.1415	0.1415
						11.48	35.0814	0.0098	0.0098			11.48	35.0544	0.03028	0			11.48	35.0815	0	0			11.48	0.1415	0.1415	0.1415
						11.49	35.0814	0.0098	0.0098			11.49	35.0544	0.03028	0			11.49	35.0815	0	0			11.49	0.1415	0.1415	0.1415
						11.5	35.0814	0.0098	0.0098			11.5	35.0544	0.03028	0			11.5	35.0815	0	0			11.5	0.1415	0.1415	0.1415
						11.51	35.0814	0.0098	0.0098			11.51	35.0544	0.03028	0			11.51	35.0815	0	0			11.51	0.1415	0.1415	0.1415
						11.52	35.0814	0.0098	0.0098			11.52	35.0544	0.03028	0			11.52	35.0815	0	0			11.52	0.1415	0.1415	0.1415
						11.53	35.0814	0.0098	0.0098			11.53	35.0544	0.03028	0			11.53	35.0815	0	0			11.53	0.1415	0.1415	0.1415
						11.54	35.0814	0.0098	0.0098			11.54	35.0544	0.03028	0			11.54	35.0815	0	0			11.54	0.1415	0.1415	0.1415
						11.55	35.0814	0.0098	0.0098			11.55	35.0544	0.03028	0			11.55	35.0815	0	0			11.55	0.1415	0.1415	0.1415
						11.56	35.0814	0.0098	0.0098			11.56	35.0544	0.03028	0			11.56	35.0815	0	0			11.56	0.1415	0.1415	0.1415
						11.57	35.0814	0.0098	0.0098			11.57	35.0544	0.03028	0			11.57	35.0815	0	0			11.57	0.1415	0.1415	0.1415
						11.58	35.0814	0.0098	0.0098			11.58	35.0544	0.03028	0			11.58	35.0815	0	0			11.58	0.1415	0.1415	0.1415
						11.59	35.0814	0.0098	0.0098			11.59	35.0544	0.03028	0			11.59	35.0815	0	0			11.59	0.1415	0.1415	0.1415
						11.6	35.0814	0.0098	0.00981			11.6	35.0544	0.03028	0			11.6	35.0815	0	0			11.6	0.1415	0.1415	0.1415
						11.61	35.0814	0.0098	0.00981			11.61	35.0544	0.03029	0			11.61	35.0815	0	0			11.61	0.1415	0.1415	0.1415
						11.62	35.0814	0.0098	0.00981			11.62	35.0544	0.03029	0			11.62	35.0815	0	0			11.62	0.1415	0.1415	0.1415
						11.63	35.0814	0.0098	0.00981			11.63	35.0544	0.03029	0			11.63	35.0815	0	0			11.63	0.1415	0.1415	0.1415
						11.64	35.0814	0.0098	0.00981			11.64	35.0544	0.03029	0			11.64	35.0815	0	0			11.64	0.1415	0.1415	0.1415
						11.65	35.0814	0.0098	0.00981			11.65	35.0544	0.03029	0			11.65	35.0815	0	0			11.65	0.1415	0.1415	0.1415
						11.66	35.0814	0.0098	0.00981			11.66	35.0544	0.03029	0			11.66	35.0815	0	0			11.66	0.1415	0.1415	0.1415
						11.67	35.0814	0.0098	0.00981			11.67	35.0544	0.03029	0			11.67	35.0815	0	0			11.67	0.1415	0.1415	0.1415
						11.68	35.0814	0.0098	0.00981			11.68	35.0544	0.03029	0			11.68	35.0815	0	0			11.68	0.1415	0.1415	0.1415
						11.69	35.0814	0.0098	0.00981			11.69	35.0544	0.03029	0			11.69	35.0815	0	0			11.69	0.1415	0.1415	0.1415
						11.7	35.0814	0.0098	0.00981			11.7	35.0544	0.03029	0			11.7	35.0815	0	0			11.7	0.1415	0.1415	0.1415
						11.71	35.0814	0.0098	0.00981			11.71	35.0544	0.03029	0			11.71	35.0815	0	0			11.71	0.1415	0.1415	0.1415
						11.72	35.0814	0.0098	0.00981			11.72	35.0544	0.03029	0			11.72	35.0815	0	0			11.72	0.1415	0.1415	0.1415
						11.73	35.0814	0.0098	0.00981			11.73	35.0544	0.03029	0			11.73	35.0815	0	0			11.73	0.1415	0.1415	0.1415
						11.74	35.0814	0.0098	0.00981			11.74	35.0544	0.0303	0			11.74	35.0815	0	0			11.74	0.1415	0.1415	0.1415
						11.75	35.0814	0.0098	0.00981			11.75	35.0544	0.0303	0			11.75	35.0815	0	0			11.75	0.1415	0.1415	0.1415
						11.76	35.0814	0.0098	0.00981			11.76	35.0544	0.0303	0			11.76	35.0815	0	0			11.76	0.1415	0.1415	0.1415
						11.77	35.0814	0.0098	0.00981			11.77	35.0544	0.0303	0			11.77	35.0815	0	0			11.77	0.1415	0.1415	0.1415
						11.78	35.0814	0.0098	0.00981			11.78	35.0544	0.0303	0			11.78	35.0815	0	0			11.78	0.1415	0.1415	0.1415
						11.79	35.0814	0.0098	0.00981			11.79	35.0544	0.0303	0			11.79	35.0815	0	0			11.79	0.1415	0.1415	0.1415
						11.8	35.0814	0.0098	0.00981			11.8	35.0544	0.0303	0			11.8	35.0815	0	0			11.8	0.1415	0.1415	0.1415
						11.81	35.0814	0.0098	0.00981			11.81	35.0544	0.0303	0			11.81	35.0815	0	0			11.81	0.1415	0.1415	0.1415
						11.82	35.0814	0.0098	0.00981			11.82	35.0544	0.0303	0			11.82	35.0815	0	0			11.82	0.1415	0.1415	0.1415
						11.83	35.0813	0.0098	0.00981			11.83	35.0544	0.0303	0			11.83	35.0815	0	0			11.83	0.1415	0.1415	0.1415
						11.84	35.0813	0.0098	0.00981			11.84	35.0544	0.0303	0			11.84	35.0815	0	0			11.84	0.1415	0.1415	0.1415
						11.85	35.0813	0.00981	0.00981			11.85	35.0543	0.0303	0			11.85	35.0815	0	0			11.85	0.1415	0.1415	0.1415
						11.86	35.0813	0.00981	0.00981			11.86	35.0543	0.0303	0			11.86	35.0815	0	0			11.86	0.1415	0.1415	0.1415
						11.87	35.0813	0.00981	0.00981			11.87	35.0543	0.03031	0			11.87	35.0815	0	0			11.87	0.1415	0.1415	0.1415
						11.88	35.0813	0.00981	0.00981			11.88	35.0543	0.03031	0			11.88	35.0815	0	0			11.88	0.1415	0.1415	0.1415
						11.89	35.0813	0.00981	0.00981			11.89	35.0543	0.03031	0			11.89	35.0815	0	0			11.89	0.1415	0.1415	0.1415
						11.9	35.0813	0.00981	0.00981			11.9	35.0543	0.03031	0			11.9	35.0815	0	0			11.9	0.1415	0.1415	0.1415
						11.91	35.0813	0.00981	0.00981			11.91	35.0543	0.03031	0			11.91	35.0815	0	0			11.91	0.1415	0.1415	0.1415
						11.92	35.0813	0.00981	0.00981			11.92	35.0543	0.03031	0			11.92	35.0815	0	0			11.92	0.1415	0.1415	0.1415
						11.93	35.0813	0.00981	0.00981			11.93	35.0543	0.03031	0			11.93	35.0815	0	0			11.93	0.1415	0.1415	0.1415
						11.94	35.0813	0.00981	0.00981			11.94	35.0543	0.03031	0			11.94	35.0815	0	0			11.94	0.1415	0.1415	0.1415
						11.95	35.0813	0.00981	0.00981			11.95	35.0543	0.03031	0			11.95	35.0815	0	0			11.95	0.1415	0.1415	0.1415
						11.96	35.0813	0.00981	0.00981			11.96	35.0543	0.03031	0			11.96	35.0815	0	0			11.96	0.1415	0.1415	0.1415
						11.97	35.0813	0.00981	0.00981			11.97	35.0543	0.03031	0			11.97	35.0815	0	0			11.97	0.1415	0.1415	0.1415
						11.98	35.0813	0.00981	0.00981			11.98	35.0543	0.03031	0			11.98	35.0815	0	0			11.98	0.1415	0.1415	0.1415
						11.99	35.0813	0.00981	0.00981			11.99	35.0543	0.03031	0			11.99	35.0815	0	0			11.99	0.1415	0.1415	0.1415
						12	35.0813	0.00981	0.00981			12	35.0543	0.03032	0			12	35.0815	0	0			12	0.1415	0.1415	0.1415
						12.01	35.0813	0.00981	0.00981			12.01	35.0543	0.03032	0			12.01	35.0815	0	0			12.01	0.1415	0.1415	0.1415
						12.02	35.0813	0.00981	0.00981			12.02	35.0543	0.03032	0			12.02	35.0815	0	0			12.02	0.1415	0.1415	0.1415
						12.03	35.0813	0.00981	0.00981			12.03	35.0543	0.03032	0			12.03	35.0815	0	0			12.03	0.1415	0.1415	0.1415
						12.04	35.0813	0.00981	0.00981			12.04	35.0543	0.03032	0			12.04	35.0815	0	0			12.04	0.1415	0.1415	0.1415
						12.05	35.0813	0.00981	0.00981			12.05	35.0543	0.03032	0			12.05	35.0815	0	0			12.05	0.1415	0.1415	0.1415
						12.06	35.0813	0.00981	0.00981			12.06	35.0543	0.03032	0			12.06	35.0815	0	0			12.06	0.1415	0.1415	0.1415
						12.07	35.0813	0.00981	0.00981			12.07	35.0543	0.03032	0			12.07	35.0815	0	0			12.07	0.1415	0.1415	0.1415
						12.08	35.0813	0.00981	0.00981			12.08	35.0543	0.03032	0			12.08	35.0815	0	0			12.08	0.1415	0.1415	0.1415
						12.09	35.0813	0.00981	0.00981			12.09	35.0543	0.03032	0			12.09	35.0815	0	0			12.09	0.1415	0.1415	0.1415
						12.1	35.0813	0.00981	0.00981			12.1	35.0543	0.03032	0			12.1	35.0815	0	0			12.1	0.1415	0.1415	0.1415
						12.11	35.0813	0.00981	0.00981			12.11	35.0543	0.03032	0			12.11	35.0815	0	0			12.11	0.1415	0.1415	0.1415
						12.12	35.0813	0.00981	0.00981			12.12	35.0543	0.03032	0			12.12	35.0815	0	0			12.12	0.1415	0.1415	0.1415
						12.13	35.0813	0.00981	0.00981			12.13	35.0543	0.03032	0			12.13	35.0815	0	0			12.13	0.1415	0.1415	0.1415
						12.14	35.0813	0.00981	0.00981			12.14	35.0543	0.03033	0			12.14	35.0815	0	0			12.14	0.1415	0.1415	0.1415
						12.15	35.0813	0.00981	0.00981			12.15	35.0543	0.03033	0			12.15	35.0815	0	0			12.15	0.1415	0.1415	0.1415
						12.16	35.0813	0.00981	0.00981			12.16	35.0543	0.03033	0			12.16	35.0815	0	0			12.16	0.1415	0.1415	0.1415
						12.17	35.0813	0.00981	0.00981			12.17	35.0543	0.03033	0			12.17	35.0815	0	0			12.17	0.1415	0.1415	0.1415
						12.18	35.0813	0.00981	0.00981			12.18	35.0543	0.03033	0			12.18	35.0815	0	0			12.18	0.1415	0.1415	0.1415
						12.19	35.0813	0.00981	0.00981			12.19	35.0543	0.03033	0			12.19	35.0815	0	0			12.19	0.1415	0.1415	0.1415
						12.2	35.0813	0.00981	0.00981			12.2	35.0543	0.03033	0			12.2	35.0815	0	0			12.2	0.1415	0.1415	0.1415
						12.21	35.0813	0.00981	0.00981			12.21	35.0543	0.03033	0			12.21	35.0815	0	0			12.21	0.1415	0.1415	0.1415
						12.22	35.0813	0.00981	0.00981			12.22	35.0543	0.03033	0			12.22	35.0815	0	0			12.22	0.1415	0.1415	0.1415
						12.23	35.0813	0.00981	0.00981			12.23	35.0543	0.03033	0			12.23	35.0815	0	0			12.23	0.1415	0.1415	0.1415
						12.24	35.0813	0.00981	0.00981			12.24	35.0543	0.03033	0			12.24	35.0815	0	0			12.24	0.1415	0.1415	0.1415
						12.25	35.0813	0.00981	0.00981			12.25	35.0543	0.03033	0			12.25	35.0815	0	0			12.25	0.1415	0.1415	0.1415
						12.26	35.0813	0.00981	0.00981			12.26	35.0543	0.03033	0			12.26	35.0815	0	0			12.26	0.1415	0.1415	0.1415
						12.27	35.0813	0.00981	0.00981			12.27	35.0543	0.03033	0			12.27	35.0815	0	0			12.27	0.1415	0.1415	0.1415
						12.28	35.0813	0.00981	0.00981			12.28	35.0543	0.03033	0			12.28	35.0815	0	0			12.28	0.1415	0.1415	0.1415
						12.29	35.0813	0.00981	0.00981			12.29	35.0543	0.03034	0			12.29	35.0815	0	0			12.29	0.1415	0.1415	0.1415
						12.3	35.0813	0.00981	0.00981			12.3	35.0543	0.03034	0			12.3	35.0815	0	0			12.3	0.1415	0.1415	0.1415
						12.31	35.0813	0.00981	0.00981			12.31	35.0543	0.03034	0			12.31	35.0815	0	0			12.31	0.1415	0.1415	0.1415
						12.32	35.0813	0.00981	0.00981			12.32	35.0543	0.03034	0			12.32	35.0815	0	0			12.32	0.1415	0.1415	0.1415
						12.33	35.0813	0.00981	0.00981			12.33	35.0543	0.03034	0			12.33	35.0815	0	0			12.33	0.1415	0.1415	0.1415
						12.34	35.0813	0.00981	0.00981			12.34	35.0543	0.03034	0			12.34	35.0815	0	0			12.34	0.1415	0.1415	0.1415
						12.35	35.0813	0.00981	0.00982			12.35	35.0543	0.03034	0			12.35	35.0815	0	0			12.35	0.1415	0.1415	0.1415
						12.36	35.0813	0.00981	0.00982			12.36	35.0543	0.03034	0			12.36	35.0815	0	0			12.36	0.1415	0.1415	0.1415
						12.37	35.0813	0.00981	0.00982			12.37	35.0543	0.03034	0			12.37	35.0815	0	0			12.37	0.1415	0.1415	0.1415
						12.38	35.0813	0.00981	0.00982			12.38	35.0543	0.03034	0			12.38	35.0815	0	0			12.38	0.1415	0.1415	0.1415
						12.39	35.0813	0.00981	0.00982			12.39	35.0543	0.03034	0			12.39	35.0815	0	0			12.39	0.1415	0.1415	0.1415
						12.4	35.0813	0.00982	0.00982			12.4	35.0543	0.03034	0			12.4	35.0815	0	0			12.4	0.1415	0.1415	0.1415
						12.41	35.0813	0.00982	0.00982			12.41	35.0543	0.03034	0			12.41	35.0815	0	0			12.41	0.1415	0.1415	0.1415
						12.42	35.0813	0.00982	0.00982			12.42	35.0543	0.03034	0			12.42	35.0815	0	0			12.42	0.1415	0.1415	0.1415
						12.43	35.0813	0.00982	0.00982			12.43	35.0543	0.03034	0			12.43	35.0815	0	0			12.43	0.1415	0.1415	0.1415
						12.44	35.0813	0.00982	0.00982			12.44	35.0543	0.03035	0			12.44	35.0815	0	0			12.44	0.1415	0.1415	0.1415
						12.45	35.0813	0.00982	0.00982			12.45	35.0543	0.03035	0			12.45	35.0815	0	0			12.45	0.1415	0.1415	0.1415
						12.46	35.0813	0.00982	0.00982			12.46	35.0543	0.03035	0			12.46	35.0815	0	0			12.46	0.1415	0.1415	0.1415
						12.47	35.0813	0.00982	0.00982			12.47	35.0543	0.03035	0			12.47	35.0815	0	0			12.47	0.1415	0.1415	0.1415
						12.48	35.0813	0.00982	0.00982			12.48	35.0543	0.03035	0			12.48	35.0815	0	0			12.48	0.1415	0.1415	0.1415
						12.49	35.0813	0.00982	0.00982			12.49	35.0543	0.03035	0			12.49	35.0815	0	0			12.49	0.1415	0.1415	0.1415
						12.5	35.0813	0.00982	0.00982			12.5	35.0543	0.03035	0			12.5	35.0815	0	0			12.5	0.1415	0.1415	0.1415
						12.51	35.0813	0.00982	0.00982			12.51	35.0543	0.03035	0			12.51	35.0815	0	0			12.51	0.1415	0.1415	0.1415
						12.52	35.0813	0.00982	0.00982			12.52	35.0543	0.03035	0			12.52	35.0815	0	0			12.52	0.1415	0.1415	0.1415
						12.53	35.0813	0.00982	0.00982			12.53	35.0543	0.03035	0			12.53	35.0815	0	0			12.53	0.1415	0.1415	0.1415
						12.54	35.0813	0.00982	0.00982			12.54	35.0543	0.03035	0			12.54	35.0815	0	0			12.54	0.1415	0.1415	0.1415
						12.55	35.0813	0.00982	0.00982			12.55	35.0543	0.03035	0			12.55	35.0815	0	0			12.55	0.1415	0.1415	0.1415
						12.56	35.0813	0.00982	0.00982			12.56	35.0543	0.03035	0			12.56	35.0815	0	0			12.56	0.1415	0.1415	0.1415
						12.57	35.0813	0.00982	0.00982			12.57	35.0543	0.03035	0			12.57	35.0815	0	0			12.57	0.1415	0.1415	0.1415
						12.58	35.0813	0.00982	0.00982			12.58	35.0543	0.03035	0			12.58	35.0815	0	0			12.58	0.1415	0.1415	0.1415
						12.59	35.0813	0.00982	0.00982			12.59	35.0543	0.03036	0			12.59	35.0815	0	0			12.59	0.1415	0.1415	0.1415
						12.6	35.0813	0.00982	0.00982			12.6	35.0543	0.03036	0			12.6	35.0815	0	0			12.6	0.1415	0.1415	0.1415
						12.61	35.0813	0.00982	0.00982			12.61	35.0543	0.03036	0			12.61	35.0815	0	0			12.61	0.1415	0.1415	0.1415
						12.62	35.0813	0.00982	0.00982			12.62	35.0543	0.03036	0			12.62	35.0815	0	0			12.62	0.1415	0.1415	0.1415
						12.63	35.0813	0.00982	0.00982			12.63	35.0543	0.03036	0			12.63	35.0815	0	0			12.63	0.1415	0.1415	0.1415
						12.64	35.0813	0.00982	0.00982			12.64	35.0543	0.03036	0			12.64	35.0815	0	0			12.64	0.1415	0.1415	0.1415
						12.65	35.0813	0.00982	0.00982			12.65	35.0543	0.03036	0			12.65	35.0815	0	0			12.65	0.1415	0.1415	0.1415
						12.66	35.0813	0.00982	0.00982			12.66	35.0543	0.03036	0			12.66	35.0815	0	0			12.66	0.1415	0.1415	0.1415
						12.67	35.0813	0.00982	0.00982			12.67	35.0543	0.03036	0			12.67	35.0815	0	0			12.67	0.1415	0.1415	0.1415
						12.68	35.0813	0.00982	0.00982			12.68	35.0543	0.03036	0			12.68	35.0815	0	0			12.68	0.1415	0.1415	0.1415
						12.69	35.0813	0.00982	0.00982			12.69	35.0543	0.03036	0			12.69	35.0815	0	0			12.69	0.1415	0.1415	0.1415
						12.7	35.0813	0.00982	0.00982			12.7	35.0543	0.03036	0			12.7	35.0815	0	0			12.7	0.1415	0.1415	0.1415
						12.71	35.0813	0.00982	0.00982			12.71	35.0543	0.03036	0			12.71	35.0815	0	0			12.71	0.1415	0.1415	0.1415
						12.72	35.0813	0.00982	0.00982			12.72	35.0543	0.03036	0			12.72	35.0815	0	0			12.72	0.1415	0.1415	0.1415
						12.73	35.0813	0.00982	0.00982			12.73	35.0543	0.03036	0			12.73	35.0815	0	0			12.73	0.1415	0.1415	0.1415
						12.74	35.0813	0.00982	0.00982			12.74	35.0543	0.03036	0			12.74	35.0815	0	0			12.74	0.1415	0.1415	0.1415
						12.75	35.0813	0.00982	0.00982			12.75	35.0543	0.03036	0			12.75	35.0815	0	0			12.75	0.1415	0.1415	0.1415
						12.76	35.0813	0.00982	0.00982			12.76	35.0543	0.03037	0			12.76	35.0815	0	0			12.76	0.1415	0.1415	0.1415
						12.77	35.0813	0.00982	0.00982			12.77	35.0543	0.03037	0			12.77	35.0815	0	0			12.77	0.1415	0.1415	0.1415
						12.78	35.0813	0.00982	0.00982			12.78	35.0543	0.03037	0			12.78	35.0815	0	0			12.78	0.1415	0.1415	0.1415
						12.79	35.0813	0.00982	0.00982			12.79	35.0543	0.03037	0			12.79	35.0815	0	0			12.79	0.1415	0.1415	0.1415
						12.8	35.0813	0.00982	0.00982			12.8	35.0543	0.03037	0			12.8	35.0815	0	0			12.8	0.1415	0.1415	0.1415
						12.81	35.0813	0.00982	0.00982			12.81	35.0543	0.03037	0			12.81	35.0815	0	0			12.81	0.1415	0.1415	0.1415
						12.82	35.0813	0.00982	0.00982			12.82	35.0543	0.03037	0			12.82	35.0815	0	0			12.82	0.1415	0.1415	0.1415
						12.83	35.0813	0.00982	0.00982			12.83	35.0543	0.03037	0			12.83	35.0815	0	0			12.83	0.1415	0.1415	0.1415
						12.84	35.0813	0.00982	0.00982			12.84	35.0543	0.03037	0			12.84	35.0815	0	0			12.84	0.1415	0.1415	0.1415
						12.85	35.0813	0.00982	0.00982			12.85	35.0543	0.03037	0			12.85	35.0815	0	0			12.85	0.1415	0.1415	0.1415
						12.86	35.0813	0.00982	0.00982			12.86	35.0543	0.03037	0			12.86	35.0815	0	0			12.86	0.1415	0.1415	0.1415
						12.87	35.0813	0.00982	0.00982			12.87	35.0543	0.03037	0			12.87	35.0815	0	0			12.87	0.1415	0.1415	0.1415
						12.88	35.0813	0.00982	0.00982			12.88	35.0543	0.03037	0			12.88	35.0815	0	0			12.88	0.1415	0.1415	0.1415
						12.89	35.0813	0.00982	0.00983			12.89	35.0543	0.03037	0			12.89	35.0815	0	0			12.89	0.1415	0.1415	0.1415
						12.9	35.0813	0.00982	0.00983			12.9	35.0543	0.03037	0			12.9	35.0815	0	0			12.9	0.1415	0.1415	0.1415
						12.91	35.0813	0.00983	0.00983			12.91	35.0543	0.03037	0			12.91	35.0815	0	0			12.91	0.1415	0.1415	0.1415
						12.92	35.0813	0.00983	0.00983			12.92	35.0543	0.03037	0			12.92	35.0815	0	0			12.92	0.1415	0.1415	0.1415
						12.93	35.0813	0.00983	0.00983			12.93	35.0543	0.03038	0			12.93	35.0815	0	0			12.93	0.1415	0.1415	0.1415
						12.94	35.0813	0.00983	0.00983			12.94	35.0543	0.03038	0			12.94	35.0815	0	0			12.94	0.1415	0.1415	0.1415
						12.95	35.0813	0.00983	0.00983			12.95	35.0543	0.03038	0			12.95	35.0815	0	0			12.95	0.1415	0.1415	0.1415
						12.96	35.0813	0.00983	0.00983			12.96	35.0543	0.03038	0			12.96	35.0815	0	0			12.96	0.1415	0.1415	0.1415
						12.97	35.0813	0.00983	0.00983			12.97	35.0543	0.03038	0			12.97	35.0815	0	0			12.97	0.1415	0.1415	0.1415
						12.98	35.0813	0.00983	0.00983			12.98	35.0543	0.03038	0			12.98	35.0815	0	0			12.98	0.1415	0.1415	0.1415
						12.99	35.0813	0.00983	0.00983			12.99	35.0543	0.03038	0			12.99	35.0815	0	0			12.99	0.1415	0.1415	0.1415
						13	35.0813	0.00983	0.00983			13	35.0543	0.03038	0			13	35.0815	0	0			13	0.1415	0.1415	0.1415
						13.01	35.0813	0.00983	0.00983			13.01	35.0543	0.03038	0			13.01	35.0815	0	0			13.01	0.1415	0.1415	0.1415
						13.02	35.0813	0.00983	0.00983			13.02	35.0543	0.03038	0			13.02	35.0815	0	0			13.02	0.1415	0.1415	0.1415
						13.03	35.0813	0.00983	0.00983			13.03	35.0543	0.03038	0			13.03	35.0815	0	0			13.03	0.1415	0.1415	0.1415
						13.04	35.0813	0.00983	0.00983			13.04	35.0542	0.03038	0			13.04	35.0815	0	0			13.04	0.1415	0.1415	0.1415
						13.05	35.0813	0.00983	0.00983			13.05	35.0542	0.03038	0			13.05	35.0815	0	0			13.05	0.1415	0.1415	0.1415
						13.06	35.0813	0.00983	0.00983			13.06	35.0542	0.03038	0			13.06	35.0815	0	0			13.06	0.1415	0.1415	0.1415
						13.07	35.0813	0.00983	0.00983			13.07	35.0542	0.03038	0			13.07	35.0815	0	0			13.07	0.1415	0.1415	0.1415
						13.08	35.0813	0.00983	0.00983			13.08	35.0542	0.03038	0			13.08	35.0815	0	0			13.08	0.1415	0.1415	0.1415
						13.09	35.0813	0.00983	0.00983			13.09	35.0542	0.03038	0			13.09	35.0815	0	0			13.09	0.1415	0.1415	0.1415
						13.1	35.0813	0.00983	0.00983			13.1	35.0542	0.03038	0			13.1	35.0815	0	0			13.1	0.1415	0.1415	0.1415
						13.11	35.0813	0.00983	0.00983			13.11	35.0542	0.03039	0			13.11	35.0815	0	0			13.11	0.1415	0.1415	0.1415
						13.12	35.0813	0.00983	0.00983			13.12	35.0542	0.03039	0			13.12	35.0815	0	0			13.12	0.1415	0.1415	0.1415
						13.13	35.0813	0.00983	0.00983			13.13	35.0542	0.03039	0			13.13	35.0815	0	0			13.13	0.1415	0.1415	0.1415
						13.14	35.0813	0.00983	0.00983			13.14	35.0542	0.03039	0			13.14	35.0815	0	0			13.14	0.1415	0.1415	0.1415
						13.15	35.0813	0.00983	0.00983			13.15	35.0542	0.03039	0			13.15	35.0815	0	0			13.15	0.1415	0.1415	0.1415
						13.16	35.0813	0.00983	0.00983			13.16	35.0542	0.03039	0			13.16	35.0815	0	0			13.16	0.1415	0.1415	0.1415
						13.17	35.0813	0.00983	0.00983			13.17	35.0542	0.03039	0			13.17	35.0815	0	0			13.17	0.1415	0.1415	0.1415
						13.18	35.0813	0.00983	0.00983			13.18	35.0542	0.03039	0			13.18	35.0815	0	0			13.18	0.1415	0.1415	0.1415
						13.19	35.0813	0.00983	0.00983			13.19	35.0542	0.03039	0			13.19	35.0815	0	0			13.19	0.1415	0.1415	0.1415
						13.2	35.0813	0.00983	0.00983			13.2	35.0542	0.03039	0			13.2	35.0815	0	0			13.2	0.1415	0.1415	0.1415
						13.21	35.0813	0.00983	0.00983			13.21	35.0542	0.03039	0			13.21	35.0815	0	0			13.21	0.1415	0.1415	0.1415
						13.22	35.0813	0.00983	0.00983			13.22	35.0542	0.03039	0			13.22	35.0815	0	0			13.22	0.1415	0.1415	0.1415
						13.23	35.0813	0.00983	0.00983			13.23	35.0542	0.03039	0			13.23	35.0815	0	0			13.23	0.1415	0.1415	0.1415
						13.24	35.0813	0.00983	0.00983			13.24	35.0542	0.03039	0			13.24	35.0815	0	0			13.24	0.1415	0.1415	0.1415
						13.25	35.0813	0.00983	0.00983			13.25	35.0542	0.03039	0			13.25	35.0815	0	0			13.25	0.1415	0.1415	0.1415
						13.26	35.0813	0.00983	0.00983			13.26	35.0542	0.03039	0			13.26	35.0815	0	0			13.26	0.1415	0.1415	0.1415
						13.27	35.0813	0.00983	0.00983			13.27	35.0542	0.03039	0			13.27	35.0815	0	0			13.27	0.1415	0.1415	0.1415
						13.28	35.0813	0.00983	0.00983			13.28	35.0542	0.03039	0			13.28	35.0815	0	0			13.28	0.1415	0.1415	0.1415
						13.29	35.0813	0.00983	0.00984			13.29	35.0542	0.03039	0			13.29	35.0815	0	0			13.29	0.1415	0.1415	0.1415
						13.3	35.0813	0.00983	0.00984			13.3	35.0542	0.03039	0			13.3	35.0815	0	0			13.3	0.1415	0.1415	0.1415
						13.31	35.0813	0.00983	0.00984			13.31	35.0542	0.0304	0			13.31	35.0815	0	0			13.31	0.1415	0.1415	0.1415
						13.32	35.0813	0.00983	0.00984			13.32	35.0542	0.0304	0			13.32	35.0815	0	0			13.32	0.1415	0.1415	0.1415
						13.33	35.0813	0.00983	0.00984			13.33	35.0542	0.0304	0			13.33	35.0815	0	0			13.33	0.1415	0.1415	0.1415
						13.34	35.0813	0.00983	0.00984			13.34	35.0542	0.0304	0			13.34	35.0815	0	0			13.34	0.1415	0.1415	0.1415
						13.35	35.0813	0.00983	0.00984			13.35	35.0542	0.0304	0			13.35	35.0815	0	0			13.35	0.1415	0.1415	0.1415
						13.36	35.0813	0.00983	0.00984			13.36	35.0542	0.0304	0			13.36	35.0815	0	0			13.36	0.1415	0.1415	0.1415
						13.37	35.0813	0.00983	0.00984			13.37	35.0542	0.0304	0			13.37	35.0815	0	0			13.37	0.1415	0.1415	0.1415
						13.38	35.0813	0.00983	0.00984			13.38	35.0542	0.0304	0			13.38	35.0815	0	0			13.38	0.1415	0.1415	0.1415
						13.39	35.0813	0.00983	0.00984			13.39	35.0542	0.0304	0			13.39	35.0815	0	0			13.39	0.1415	0.1415	0.1415
						13.4	35.0813	0.00983	0.00984			13.4	35.0542	0.0304	0			13.4	35.0815	0	0			13.4	0.1415	0.1415	0.1415
						13.41	35.0813	0.00983	0.00984			13.41	35.0542	0.0304	0			13.41	35.0815	0	0			13.41	0.1415	0.1415	0.1415
						13.42	35.0813	0.00983	0.00984			13.42	35.0542	0.0304	0			13.42	35.0815	0	0			13.42	0.1415	0.1415	0.1415
						13.43	35.0813	0.00983	0.00984			13.43	35.0542	0.0304	0			13.43	35.0815	0	0			13.43	0.1415	0.1415	0.1415
						13.44	35.0813	0.00983	0.00984			13.44	35.0542	0.0304	0			13.44	35.0815	0	0			13.44	0.1415	0.1415	0.1415
						13.45	35.0813	0.00984	0.00984			13.45	35.0542	0.0304	0			13.45	35.0815	0	0			13.45	0.1415	0.1415	0.1415
						13.46	35.0813	0.00984	0.00984			13.46	35.0542	0.0304	0			13.46	35.0815	0	0			13.46	0.1415	0.1415	0.1415
						13.47	35.0813	0.00984	0.00984			13.47	35.0542	0.0304	0			13.47	35.0815	0	0			13.47	0.1415	0.1415	0.1415
						13.48	35.0813	0.00984	0.00984			13.48	35.0542	0.0304	0			13.48	35.0815	0	0			13.48	0.1415	0.1415	0.1415
						13.49	35.0813	0.00984	0.00984			13.49	35.0542	0.0304	0			13.49	35.0815	0	0			13.49	0.1415	0.1415	0.1415
						13.5	35.0813	0.00984	0.00984			13.5	35.0542	0.0304	0			13.5	35.0815	0	0			13.5	0.1415	0.1415	0.1415
						13.51	35.0813	0.00984	0.00984			13.51	35.0542	0.0304	0			13.51	35.0815	0	0			13.51	0.1415	0.1415	0.1415
						13.52	35.0813	0.00984	0.00984			13.52	35.0542	0.03041	0			13.52	35.0815	0	0			13.52	0.1415	0.1415	0.1415
						13.53	35.0813	0.00984	0.00984			13.53	35.0542	0.03041	0			13.53	35.0815	0	0			13.53	0.1415	0.1415	0.1415
						13.54	35.0813	0.00984	0.00984			13.54	35.0542	0.03041	0			13.54	35.0815	0	0			13.54	0.1415	0.1415	0.1415
						13.55	35.0813	0.00984	0.00984			13.55	35.0542	0.03041	0			13.55	35.0815	0	0			13.55	0.1415	0.1415	0.1415
						13.56	35.0813	0.00984	0.00984			13.56	35.0542	0.03041	0			13.56	35.0815	0	0			13.56	0.1415	0.1415	0.1415
						13.57	35.0813	0.00984	0.00984			13.57	35.0542	0.03041	0			13.57	35.0815	0	0			13.57	0.1415	0.1415	0.1415
						13.58	35.0813	0.00984	0.00984			13.58	35.0542	0.03041	0			13.58	35.0815	0	0			13.58	0.1415	0.1415	0.1415
						13.59	35.0813	0.00984	0.00984			13.59	35.0542	0.03041	0			13.59	35.0815	0	0			13.59	0.1415	0.1415	0.1415
						13.6	35.0813	0.00984	0.00984			13.6	35.0542	0.03041	0			13.6	35.0815	0	0			13.6	0.1415	0.1415	0.1415
						13.61	35.0813	0.00984	0.00984			13.61	35.0542	0.03041	0			13.61	35.0815	0	0			13.61	0.1415	0.1415	0.1415
						13.62	35.0813	0.00984	0.00984			13.62	35.0542	0.03041	0			13.62	35.0815	0	0			13.62	0.1415	0.1415	0.1415
						13.63	35.0813	0.00984	0.00984			13.63	35.0542	0.03041	0			13.63	35.0815	0	0			13.63	0.1415	0.1415	0.1415
						13.64	35.0813	0.00984	0.00984			13.64	35.0542	0.03041	0			13.64	35.0815	0	0			13.64	0.1415	0.1415	0.1415
						13.65	35.0813	0.00984	0.00984			13.65	35.0542	0.03041	0			13.65	35.0815	0	0			13.65	0.1415	0.1415	0.1415
						13.66	35.0813	0.00984	0.00984			13.66	35.0542	0.03041	0			13.66	35.0815	0	0			13.66	0.1415	0.1415	0.1415
						13.67	35.0813	0.00984	0.00984			13.67	35.0542	0.03041	0			13.67	35.0815	0	0			13.67	0.1415	0.1415	0.1415
						13.68	35.0813	0.00984	0.00984			13.68	35.0542	0.03041	0			13.68	35.0815	0	0			13.68	0.1415	0.1415	0.1415
						13.69	35.0813	0.00984	0.00984			13.69	35.0542	0.03041	0			13.69	35.0815	0	0			13.69	0.1415	0.1415	0.1415
						13.7	35.0813	0.00984	0.00984			13.7	35.0542	0.03041	0			13.7	35.0815	0	0			13.7	0.1415	0.1415	0.1415
						13.71	35.0813	0.00984	0.00984			13.71	35.0542	0.03041	0			13.71	35.0815	0	0			13.71	0.1415	0.1415	0.1415
						13.72	35.0813	0.00984	0.00984			13.72	35.0542	0.03041	0			13.72	35.0815	0	0			13.72	0.1415	0.1415	0.1415
						13.73	35.0813	0.00984	0.00984			13.73	35.0542	0.03041	0			13.73	35.0815	0	0			13.73	0.1415	0.1415	0.1415
						13.74	35.0813	0.00984	0.00984			13.74	35.0542	0.03041	0			13.74	35.0815	0	0			13.74	0.1415	0.1415	0.1415
						13.75	35.0813	0.00984	0.00984			13.75	35.0542	0.03042	0			13.75	35.0815	0	0			13.75	0.1415	0.1415	0.1415
						13.76	35.0813	0.00984	0.00984			13.76	35.0542	0.03042	0			13.76	35.0815	0	0			13.76	0.1415	0.1415	0.1415
						13.77	35.0813	0.00984	0.00984			13.77	35.0542	0.03042	0			13.77	35.0815	0	0			13.77	0.1415	0.1415	0.1415
						13.78	35.0813	0.00984	0.00984			13.78	35.0542	0.03042	0			13.78	35.0815	0	0			13.78	0.1415	0.1415	0.1415
						13.79	35.0813	0.00984	0.00984			13.79	35.0542	0.03042	0			13.79	35.0815	0	0			13.79	0.1415	0.1415	0.1415
						13.8	35.0813	0.00984	0.00984			13.8	35.0542	0.03042	0			13.8	35.0815	0	0			13.8	0.1415	0.1415	0.1415
						13.81	35.0813	0.00984	0.00984			13.81	35.0542	0.03042	0			13.81	35.0815	0	0			13.81	0.1415	0.1415	0.1415
						13.82	35.0813	0.00984	0.00984			13.82	35.0542	0.03042	0			13.82	35.0815	0	0			13.82	0.1415	0.1415	0.1415
						13.83	35.0813	0.00984	0.00984			13.83	35.0542	0.03042	0			13.83	35.0815	0	0			13.83	0.1415	0.1415	0.1415
						13.84	35.0813	0.00984	0.00984			13.84	35.0542	0.03042	0			13.84	35.0815	0	0			13.84	0.1415	0.1415	0.1415
						13.85	35.0813	0.00984	0.00984			13.85	35.0542	0.03042	0			13.85	35.0815	0	0			13.85	0.1415	0.1415	0.1415
						13.86	35.0813	0.00984	0.00984			13.86	35.0542	0.03042	0			13.86	35.0815	0	0			13.86	0.1415	0.1415	0.1415
						13.87	35.0813	0.00984	0.00984			13.87	35.0542	0.03042	0			13.87	35.0815	0	0			13.87	0.1415	0.1415	0.1415
						13.88	35.0813	0.00984	0.00984			13.88	35.0542	0.03042	0			13.88	35.0815	0	0			13.88	0.1415	0.1415	0.1415
						13.89	35.0813	0.00984	0.00984			13.89	35.0542	0.03042	0			13.89	35.0815	0	0			13.89	0.1415	0.1415	0.1415
						13.9	35.0813	0.00984	0.00984			13.9	35.0542	0.03042	0			13.9	35.0815	0	0			13.9	0.1415	0.1415	0.1415
						13.91	35.0813	0.00984	0.00984			13.91	35.0542	0.03042	0			13.91	35.0815	0	0			13.91	0.1415	0.1415	0.1415
						13.92	35.0813	0.00984	0.00984			13.92	35.0542	0.03042	0			13.92	35.0815	0	0			13.92	0.1415	0.1415	0.1415
						13.93	35.0813	0.00984	0.00984			13.93	35.0542	0.03042	0			13.93	35.0815	0	0			13.93	0.1415	0.1415	0.1415
						13.94	35.0813	0.00984	0.00984			13.94	35.0542	0.03042	0			13.94	35.0815	0	0			13.94	0.1415	0.1415	0.1415
						13.95	35.0813	0.00984	0.00984			13.95	35.0542	0.03042	0			13.95	35.0815	0	0			13.95	0.1415	0.1415	0.1415
						13.96	35.0813	0.00984	0.00984			13.96	35.0542	0.03042	0			13.96	35.0815	0	0			13.96	0.1415	0.1415	0.1415
						13.97	35.0813	0.00984	0.00985			13.97	35.0542	0.03042	0			13.97	35.0815	0	0			13.97	0.1415	0.1415	0.1415
						13.98	35.0813	0.00984	0.00985			13.98	35.0542	0.03042	0			13.98	35.0815	0	0			13.98	0.1415	0.1415	0.1415
						13.99	35.0813	0.00984	0.00985			13.99	35.0542	0.03042	0			13.99	35.0815	0	0			13.99	0.1415	0.1415	0.1415
						14	35.0813	0.00984	0.00985			14	35.0542	0.03043	0			14	35.0815	0	0			14	0.1415	0.1415	0.1415
						14.01	35.0813	0.00984	0.00985			14.01	35.0542	0.03043	0			14.01	35.0815	0	0			14.01	0.1415	0.1415	0.1415
						14.02	35.0813	0.00985	0.00985			14.02	35.0542	0.03043	0			14.02	35.0815	0	0			14.02	0.1415	0.1415	0.1415
						14.03	35.0813	0.00985	0.00985			14.03	35.0542	0.03043	0			14.03	35.0815	0	0			14.03	0.1415	0.1415	0.1415
						14.04	35.0813	0.00985	0.00985			14.04	35.0542	0.03043	0			14.04	35.0815	0	0			14.04	0.1415	0.1415	0.1415
						14.05	35.0813	0.00985	0.00985			14.05	35.0542	0.03043	0			14.05	35.0815	0	0			14.05	0.1415	0.1415	0.1415
						14.06	35.0813	0.00985	0.00985			14.06	35.0542	0.03043	0			14.06	35.0815	0	0			14.06	0.1415	0.1415	0.1415
						14.07	35.0813	0.00985	0.00985			14.07	35.0542	0.03043	0			14.07	35.0815	0	0			14.07	0.1415	0.1415	0.1415
						14.08	35.0813	0.00985	0.00985			14.08	35.0542	0.03043	0			14.08	35.0815	0	0			14.08	0.1415	0.1415	0.1415
						14.09	35.0813	0.00985	0.00985			14.09	35.0542	0.03043	0			14.09	35.0815	0	0			14.09	0.1415	0.1415	0.1415
						14.1	35.0813	0.00985	0.00985			14.1	35.0542	0.03043	0			14.1	35.0815	0	0			14.1	0.1415	0.1415	0.1415
						14.11	35.0813	0.00985	0.00985			14.11	35.0542	0.03043	0			14.11	35.0815	0	0			14.11	0.1415	0.1415	0.1415
						14.12	35.0813	0.00985	0.00985			14.12	35.0542	0.03043	0			14.12	35.0815	0	0			14.12	0.1415	0.1415	0.1415
						14.13	35.0813	0.00985	0.00985			14.13	35.0542	0.03043	0			14.13	35.0815	0	0			14.13	0.1415	0.1415	0.1415
						14.14	35.0813	0.00985	0.00985			14.14	35.0542	0.03043	0			14.14	35.0815	0	0			14.14	0.1415	0.1415	0.1415
						14.15	35.0813	0.00985	0.00985			14.15	35.0542	0.03043	0			14.15	35.0815	0	0			14.15	0.1415	0.1415	0.1415
						14.16	35.0813	0.00985	0.00985			14.16	35.0542	0.03043	0			14.16	35.0815	0	0			14.16	0.1415	0.1415	0.1415
						14.17	35.0813	0.00985	0.00985			14.17	35.0542	0.03043	0			14.17	35.0815	0	0			14.17	0.1415	0.1415	0.1415
						14.18	35.0813	0.00985	0.00985			14.18	35.0542	0.03043	0			14.18	35.0815	0	0			14.18	0.1415	0.1415	0.1415
						14.19	35.0813	0.00985	0.00985			14.19	35.0542	0.03043	0			14.19	35.0815	0	0			14.19	0.1415	0.1415	0.1415
						14.2	35.0813	0.00985	0.00985			14.2	35.0542	0.03043	0			14.2	35.0815	0	0			14.2	0.1415	0.1415	0.1415
						14.21	35.0813	0.00985	0.00985			14.21	35.0542	0.03043	0			14.21	35.0815	0	0			14.21	0.1415	0.1415	0.1415
						14.22	35.0813	0.00985	0.00985			14.22	35.0542	0.03043	0			14.22	35.0815	0	0			14.22	0.1415	0.1415	0.1415
						14.23	35.0813	0.00985	0.00985			14.23	35.0542	0.03043	0			14.23	35.0815	0	0			14.23	0.1415	0.1415	0.1415
						14.24	35.0813	0.00985	0.00985			14.24	35.0542	0.03043	0			14.24	35.0815	0	0			14.24	0.1415	0.1415	0.1415
						14.25	35.0813	0.00985	0.00985			14.25	35.0542	0.03043	0			14.25	35.0815	0	0			14.25	0.1415	0.1415	0.1415
						14.26	35.0813	0.00985	0.00985			14.26	35.0542	0.03043	0			14.26	35.0815	0	0			14.26	0.1415	0.1415	0.1415
						14.27	35.0813	0.00985	0.00985			14.27	35.0542	0.03043	0			14.27	35.0815	0	0			14.27	0.1415	0.1415	0.1415
						14.28	35.0813	0.00985	0.00985			14.28	35.0542	0.03043	0			14.28	35.0815	0	0			14.28	0.1415	0.1415	0.1415
						14.29	35.0813	0.00985	0.00985			14.29	35.0542	0.03044	0			14.29	35.0815	0	0			14.29	0.1415	0.1415	0.1415
						14.3	35.0813	0.00985	0.00985			14.3	35.0542	0.03044	0			14.3	35.0815	0	0			14.3	0.1415	0.1415	0.1415
						14.31	35.0813	0.00985	0.00985			14.31	35.0542	0.03044	0			14.31	35.0815	0	0			14.31	0.1415	0.1415	0.1415
						14.32	35.0813	0.00985	0.00985			14.32	35.0542	0.03044	0			14.32	35.0815	0	0			14.32	0.1415	0.1415	0.1415
						14.33	35.0813	0.00985	0.00985			14.33	35.0542	0.03044	0			14.33	35.0815	0	0			14.33	0.1415	0.1415	0.1415
						14.34	35.0813	0.00985	0.00985			14.34	35.0542	0.03044	0			14.34	35.0815	0	0			14.34	0.1415	0.1415	0.1415
						14.35	35.0813	0.00985	0.00985			14.35	35.0542	0.03044	0			14.35	35.0815	0	0			14.35	0.1415	0.1415	0.1415
						14.36	35.0813	0.00985	0.00985			14.36	35.0542	0.03044	0			14.36	35.0815	0	0			14.36	0.1415	0.1415	0.1415
						14.37	35.0813	0.00985	0.00985			14.37	35.0542	0.03044	0			14.37	35.0815	0	0			14.37	0.1415	0.1415	0.1415
						14.38	35.0813	0.00985	0.00985			14.38	35.0542	0.03044	0			14.38	35.0815	0	0			14.38	0.1415	0.1415	0.1415
						14.39	35.0813	0.00985	0.00985			14.39	35.0542	0.03044	0			14.39	35.0815	0	0			14.39	0.1415	0.1415	0.1415
						14.4	35.0813	0.00985	0.00985			14.4	35.0542	0.03044	0			14.4	35.0815	0	0			14.4	0.1415	0.1415	0.1415
						14.41	35.0813	0.00985	0.00985			14.41	35.0542	0.03044	0			14.41	35.0815	0	0			14.41	0.1415	0.1415	0.1415
						14.42	35.0813	0.00985	0.00986			14.42	35.0542	0.03044	0			14.42	35.0815	0	0			14.42	0.1415	0.1415	0.1415
						14.43	35.0813	0.00985	0.00986			14.43	35.0542	0.03044	0			14.43	35.0815	0	0			14.43	0.1415	0.1415	0.1415
						14.44	35.0813	0.00985	0.00986			14.44	35.0542	0.03044	0			14.44	35.0815	0	0			14.44	0.1415	0.1415	0.1415
						14.45	35.0813	0.00985	0.00986			14.45	35.0542	0.03044	0			14.45	35.0815	0	0			14.45	0.1415	0.1415	0.1415
						14.46	35.0813	0.00985	0.00986			14.46	35.0542	0.03044	0			14.46	35.0815	0	0			14.46	0.1415	0.1415	0.1415
						14.47	35.0813	0.00985	0.00986			14.47	35.0542	0.03044	0			14.47	35.0815	0	0			14.47	0.1415	0.1415	0.1415
						14.48	35.0813	0.00985	0.00986			14.48	35.0542	0.03044	0			14.48	35.0815	0	0			14.48	0.1415	0.1415	0.1415
						14.49	35.0813	0.00985	0.00986			14.49	35.0542	0.03044	0			14.49	35.0815	0	0			14.49	0.1415	0.1415	0.1415
						14.5	35.0813	0.00985	0.00986			14.5	35.0542	0.03044	0			14.5	35.0815	0	0			14.5	0.1415	0.1415	0.1415
						14.51	35.0813	0.00985	0.00986			14.51	35.0542	0.03044	0			14.51	35.0815	0	0			14.51	0.1415	0.1415	0.1415
						14.52	35.0813	0.00985	0.00986			14.52	35.0542	0.03044	0			14.52	35.0815	0	0			14.52	0.1415	0.1415	0.1415
						14.53	35.0813	0.00985	0.00986			14.53	35.0542	0.03044	0			14.53	35.0815	0	0			14.53	0.1415	0.1415	0.1415
						14.54	35.0813	0.00985	0.00986			14.54	35.0542	0.03044	0			14.54	35.0815	0	0			14.54	0.1415	0.1415	0.1415
						14.55	35.0813	0.00986	0.00986			14.55	35.0542	0.03044	0			14.55	35.0815	0	0			14.55	0.1415	0.1415	0.1415
						14.56	35.0813	0.00986	0.00986			14.56	35.0542	0.03044	0			14.56	35.0815	0	0			14.56	0.1415	0.1415	0.1415
						14.57	35.0813	0.00986	0.00986			14.57	35.0542	0.03044	0			14.57	35.0815	0	0			14.57	0.1415	0.1415	0.1415
						14.58	35.0813	0.00986	0.00986			14.58	35.0542	0.03044	0			14.58	35.0815	0	0			14.58	0.1415	0.1415	0.1415
						14.59	35.0813	0.00986	0.00986			14.59	35.0541	0.03044	0			14.59	35.0815	0	0			14.59	0.1415	0.1415	0.1415
						14.6	35.0813	0.00986	0.00986			14.6	35.0541	0.03044	0			14.6	35.0815	0	0			14.6	0.1415	0.1415	0.1415
						14.61	35.0813	0.00986	0.00986			14.61	35.0541	0.03044	0			14.61	35.0815	0	0			14.61	0.1415	0.1415	0.1415
						14.62	35.0813	0.00986	0.00986			14.62	35.0541	0.03044	0			14.62	35.0815	0	0			14.62	0.1415	0.1415	0.1415
						14.63	35.0813	0.00986	0.00986			14.63	35.0541	0.03045	0			14.63	35.0815	0	0			14.63	0.1415	0.1415	0.1415
						14.64	35.0813	0.00986	0.00986			14.64	35.0541	0.03045	0			14.64	35.0815	0	0			14.64	0.1415	0.1415	0.1415
						14.65	35.0813	0.00986	0.00986			14.65	35.0541	0.03045	0			14.65	35.0815	0	0			14.65	0.1415	0.1415	0.1415
						14.66	35.0813	0.00986	0.00987			14.66	35.0541	0.03045	0			14.66	35.0815	0	0			14.66	0.1415	0.1415	0.1415
						14.67	35.0813	0.00986	0.00987			14.67	35.0541	0.03045	0			14.67	35.0815	0	0			14.67	0.1415	0.1415	0.1415
						14.68	35.0813	0.00986	0.00987			14.68	35.0541	0.03045	0			14.68	35.0815	0	0			14.68	0.1415	0.1415	0.1415
						14.69	35.0813	0.00986	0.00987			14.69	35.0541	0.03045	0			14.69	35.0815	0	0			14.69	0.1415	0.1415	0.1415
						14.7	35.0813	0.00986	0.00987			14.7	35.0541	0.03045	0			14.7	35.0815	0	0			14.7	0.1415	0.1415	0.1415
						14.71	35.0813	0.00986	0.00987			14.71	35.0541	0.03045	0			14.71	35.0815	0	0			14.71	0.1415	0.1415	0.1415
						14.72	35.0813	0.00986	0.00987			14.72	35.0541	0.03045	0			14.72	35.0815	0	0			14.72	0.1415	0.1415	0.1415
						14.73	35.0813	0.00986	0.00987			14.73	35.0541	0.03045	0			14.73	35.0815	0	0			14.73	0.1415	0.1415	0.1415
						14.74	35.0813	0.00986	0.00987			14.74	35.0541	0.03045	0			14.74	35.0815	0	0			14.74	0.1415	0.1415	0.1415
						14.75	35.0813	0.00986	0.00987			14.75	35.0541	0.03045	0			14.75	35.0815	0	0			14.75	0.1415	0.1415	0.1415
						14.76	35.0813	0.00986	0.00987			14.76	35.0541	0.03045	0			14.76	35.0815	0	0			14.76	0.1415	0.1415	0.1415
						14.77	35.0812	0.00986	0.00987			14.77	35.0541	0.03045	0			14.77	35.0815	0	0			14.77	0.1415	0.1415	0.1415
						14.78	35.0812	0.00986	0.00987			14.78	35.0541	0.03045	0			14.78	35.0815	0	0			14.78	0.1415	0.1415	0.1415
						14.79	35.0812	0.00986	0.00987			14.79	35.0541	0.03045	0			14.79	35.0815	0	0			14.79	0.1415	0.1415	0.1415
						14.8	35.0812	0.00986	0.00987			14.8	35.0541	0.03045	0			14.8	35.0815	0	0			14.8	0.1415	0.1415	0.1415
						14.81	35.0812	0.00986	0.00987			14.81	35.0541	0.03045	0			14.81	35.0815	0	0			14.81	0.1415	0.1415	0.1415
						14.82	35.0812	0.00986	0.00987			14.82	35.0541	0.03045	0			14.82	35.0815	0	0			14.82	0.1415	0.1415	0.1415
						14.83	35.0812	0.00986	0.00987			14.83	35.0541	0.03045	0			14.83	35.0815	0	0			14.83	0.1415	0.1415	0.1415
						14.84	35.0812	0.00986	0.00987			14.84	35.0541	0.03045	0			14.84	35.0815	0	0			14.84	0.1415	0.1415	0.1415
						14.85	35.0812	0.00986	0.00987			14.85	35.0541	0.03045	0			14.85	35.0815	0	0			14.85	0.1415	0.1415	0.1415
						14.86	35.0812	0.00986	0.00987			14.86	35.0541	0.03045	0			14.86	35.0815	0	0			14.86	0.1415	0.1415	0.1415
						14.87	35.0812	0.00986	0.00987			14.87	35.0541	0.03045	0			14.87	35.0815	0	0			14.87	0.1415	0.1415	0.1415
						14.88	35.0812	0.00986	0.00987			14.88	35.0541	0.03045	0			14.88	35.0815	0	0			14.88	0.1415	0.1415	0.1415
						14.89	35.0812	0.00986	0.00987			14.89	35.0541	0.03045	0			14.89	35.0815	0	0			14.89	0.1415	0.1415	0.1415
						14.9	35.0812	0.00986	0.00987			14.9	35.0541	0.03045	0			14.9	35.0815	0	0			14.9	0.1415	0.1415	0.1415
						14.91	35.0812	0.00986	0.00987			14.91	35.0541	0.03045	0			14.91	35.0815	0	0			14.91	0.1415	0.1415	0.1415
						14.92	35.0812	0.00986	0.00987			14.92	35.0541	0.03045	0			14.92	35.0815	0	0			14.92	0.1415	0.1415	0.1415
						14.93	35.0812	0.00986	0.00987			14.93	35.0541	0.03045	0			14.93	35.0815	0	0			14.93	0.1415	0.1415	0.1415
						14.94	35.0812	0.00986	0.00987			14.94	35.0541	0.03045	0			14.94	35.0815	0	0			14.94	0.1415	0.1415	0.1415
						14.95	35.0812	0.00986	0.00987			14.95	35.0541	0.03045	0			14.95	35.0815	0	0			14.95	0.1415	0.1415	0.1415
						14.96	35.0812	0.00986	0.00987			14.96	35.0541	0.03045	0			14.96	35.0815	0	0			14.96	0.1415	0.1415	0.1415
						14.97	35.0812	0.00986	0.00987			14.97	35.0541	0.03045	0			14.97	35.0815	0	0			14.97	0.1415	0.1415	0.1415
						14.98	35.0812	0.00986	0.00987			14.98	35.0541	0.03045	0			14.98	35.0815	0	0			14.98	0.1415	0.1415	0.1415
						14.99	35.0812	0.00986	0.00987			14.99	35.0541	0.03045	0			14.99	35.0815	0	0			14.99	0.1415	0.1415	0.1415
						15	35.0812	0.00986	0.00987			15	35.0541	0.03045	0			15	35.0815	0	0			15	0.1415	0.1415	0.1415
						15.01	35.0812	0.00986	0.00987			15.01	35.0541	0.03045	0			15.01	35.0815	0	0			15.01	0.1415	0.1415	0.1415
						15.02	35.0812	0.00986	0.00987			15.02	35.0541	0.03045	0			15.02	35.0815	0	0			15.02	0.1415	0.1415	0.1415
						15.03	35.0812	0.00986	0.00987			15.03	35.0541	0.03045	0			15.03	35.0815	0	0			15.03	0.1415	0.1415	0.1415
						15.04	35.0812	0.00986	0.00987			15.04	35.0541	0.03045	0			15.04	35.0815	0	0			15.04	0.1415	0.1415	0.1415
						15.05	35.0812	0.00986	0.00987			15.05	35.0541	0.03045	0			15.05	35.0815	0	0			15.05	0.1415	0.1415	0.1415
						15.06	35.0812	0.00986	0.00987			15.06	35.0541	0.03045	0			15.06	35.0815	0	0			15.06	0.1415	0.1415	0.1415
						15.07	35.0812	0.00986	0.00987			15.07	35.0541	0.03046	0			15.07	35.0815	0	0			15.07	0.1415	0.1415	0.1415
						15.08	35.0812	0.00986	0.00987			15.08	35.0541	0.03046	0			15.08	35.0815	0	0			15.08	0.1415	0.1415	0.1415
						15.09	35.0812	0.00987	0.00987			15.09	35.0541	0.03046	0			15.09	35.0815	0	0			15.09	0.1415	0.1415	0.1415
						15.1	35.0812	0.00987	0.00987			15.1	35.0541	0.03046	0			15.1	35.0815	0	0			15.1	0.1415	0.1415	0.1415
						15.11	35.0812	0.00987	0.00987			15.11	35.0541	0.03046	0			15.11	35.0815	0	0			15.11	0.1415	0.1415	0.1415
						15.12	35.0812	0.00987	0.00987			15.12	35.0541	0.03046	0			15.12	35.0815	0	0			15.12	0.1415	0.1415	0.1415
						15.13	35.0812	0.00987	0.00987			15.13	35.0541	0.03046	0			15.13	35.0815	0	0			15.13	0.1415	0.1415	0.1415
						15.14	35.0812	0.00986	0.00987			15.14	35.0541	0.03046	0			15.14	35.0815	0	0			15.14	0.1415	0.1415	0.1415
						15.15	35.0812	0.00986	0.00987			15.15	35.0541	0.03046	0			15.15	35.0815	0	0			15.15	0.1415	0.1415	0.1415
						15.16	35.0812	0.00987	0.00987			15.16	35.0541	0.03046	0			15.16	35.0815	0	0			15.16	0.1415	0.1415	0.1415
						15.17	35.0812	0.00987	0.00987			15.17	35.0541	0.03046	0			15.17	35.0815	0	0			15.17	0.1415	0.1415	0.1415
						15.18	35.0812	0.00987	0.00987			15.18	35.0541	0.03046	0			15.18	35.0815	0	0			15.18	0.1415	0.1415	0.1415
						15.19	35.0812	0.00987	0.00987			15.19	35.0541	0.03046	0			15.19	35.0815	0	0			15.19	0.1415	0.1415	0.1415
						15.2	35.0812	0.00987	0.00987			15.2	35.0541	0.03046	0			15.2	35.0815	0	0			15.2	0.1415	0.1415	0.1415
						15.21	35.0812	0.00987	0.00987			15.21	35.0541	0.03046	0			15.21	35.0815	0	0			15.21	0.1415	0.1415	0.1415
						15.22	35.0812	0.00987	0.00987			15.22	35.0541	0.03046	0			15.22	35.0815	0	0			15.22	0.1415	0.1415	0.1415
						15.23	35.0812	0.00987	0.00987			15.23	35.0541	0.03046	0			15.23	35.0815	0	0			15.23	0.1415	0.1415	0.1415
						15.24	35.0812	0.00987	0.00987			15.24	35.0541	0.03046	0			15.24	35.0815	0	0			15.24	0.1415	0.1415	0.1415
						15.25	35.0812	0.00987	0.00987			15.25	35.0541	0.03046	0			15.25	35.0815	0	0			15.25	0.1415	0.1415	0.1415
						15.26	35.0812	0.00987	0.00987			15.26	35.0541	0.03046	0			15.26	35.0815	0	0			15.26	0.1415	0.1415	0.1415
						15.27	35.0812	0.00987	0.00987			15.27	35.0541	0.03046	0			15.27	35.0815	0	0			15.27	0.1415	0.1415	0.1415
						15.28	35.0812	0.00987	0.00987			15.28	35.0541	0.03046	0			15.28	35.0815	0	0			15.28	0.1415	0.1415	0.1415
						15.29	35.0812	0.00987	0.00987			15.29	35.0541	0.03046	0			15.29	35.0815	0	0			15.29	0.1415	0.1415	0.1415
						15.3	35.0812	0.00987	0.00987			15.3	35.0541	0.03046	0			15.3	35.0815	0	0			15.3	0.1415	0.1415	0.1415
						15.31	35.0812	0.00987	0.00987			15.31	35.0541	0.03046	0			15.31	35.0815	0	0			15.31	0.1415	0.1415	0.1415
						15.32	35.0812	0.00987	0.00987			15.32	35.0541	0.03046	0			15.32	35.0815	0	0			15.32	0.1415	0.1415	0.1415
						15.33	35.0812	0.00987	0.00987			15.33	35.0541	0.03046	0			15.33	35.0815	0	0			15.33	0.1415	0.1415	0.1415
						15.34	35.0812	0.00987	0.00987			15.34	35.0541	0.03046	0			15.34	35.0815	0	0			15.34	0.1415	0.1415	0.1415
						15.35	35.0812	0.00987	0.00987			15.35	35.0541	0.03046	0			15.35	35.0815	0	0			15.35	0.1415	0.1415	0.1415
						15.36	35.0812	0.00987	0.00987			15.36	35.0541	0.03046	0			15.36	35.0815	0	0			15.36	0.1415	0.1415	0.1415
						15.37	35.0812	0.00987	0.00987			15.37	35.0541	0.03046	0			15.37	35.0815	0	0			15.37	0.1415	0.1415	0.1415
						15.38	35.0812	0.00987	0.00987			15.38	35.0541	0.03046	0			15.38	35.0815	0	0			15.38	0.1415	0.1415	0.1415
						15.39	35.0812	0.00987	0.00987			15.39	35.0541	0.03046	0			15.39	35.0815	0	0			15.39	0.1415	0.1415	0.1415
						15.4	35.0812	0.00987	0.00987			15.4	35.0541	0.03046	0			15.4	35.0815	0	0			15.4	0.1415	0.1415	0.1415
						15.41	35.0812	0.00987	0.00987			15.41	35.0541	0.03046	0			15.41	35.0815	0	0			15.41	0.1415	0.1415	0.1415
						15.42	35.0812	0.00987	0.00987			15.42	35.0541	0.03046	0			15.42	35.0815	0	0			15.42	0.1415	0.1415	0.1415
						15.43	35.0812	0.00987	0.00987			15.43	35.0541	0.03046	0			15.43	35.0815	0	0			15.43	0.1415	0.1415	0.1415
						15.44	35.0812	0.00987	0.00987			15.44	35.0541	0.03046	0			15.44	35.0815	0	0			15.44	0.1415	0.1415	0.1415
						15.45	35.0812	0.00987	0.00987			15.45	35.0541	0.03046	0			15.45	35.0815	0	0			15.45	0.1415	0.1415	0.1415
						15.46	35.0812	0.00987	0.00987			15.46	35.0541	0.03046	0			15.46	35.0815	0	0			15.46	0.1415	0.1415	0.1415
						15.47	35.0812	0.00987	0.00987			15.47	35.0541	0.03046	0			15.47	35.0815	0	0			15.47	0.1415	0.1415	0.1415
						15.48	35.0812	0.00987	0.00987			15.48	35.0541	0.03046	0			15.48	35.0815	0	0			15.48	0.1415	0.1415	0.1415
						15.49	35.0812	0.00987	0.00987			15.49	35.0541	0.03046	0			15.49	35.0815	0	0			15.49	0.1415	0.1415	0.1415
						15.5	35.0812	0.00987	0.00987			15.5	35.0541	0.03046	0			15.5	35.0815	0	0			15.5	0.1415	0.1415	0.1415
						15.51	35.0812	0.00987	0.00987			15.51	35.0541	0.03046	0			15.51	35.0815	0	0			15.51	0.1415	0.1415	0.1415
						15.52	35.0812	0.00987	0.00987			15.52	35.0541	0.03046	0			15.52	35.0815	0	0			15.52	0.1415	0.1415	0.1415
						15.53	35.0812	0.00987	0.00987			15.53	35.0541	0.03046	0			15.53	35.0815	0	0			15.53	0.1415	0.1415	0.1415
						15.54	35.0812	0.00987	0.00987			15.54	35.0541	0.03046	0			15.54	35.0815	0	0			15.54	0.1415	0.1415	0.1415
						15.55	35.0812	0.00987	0.00988			15.55	35.0541	0.03046	0			15.55	35.0815	0	0			15.55	0.1415	0.1415	0.1415
						15.56	35.0812	0.00987	0.00988			15.56	35.0541	0.03046	0			15.56	35.0815	0	0			15.56	0.1415	0.1415	0.1415
						15.57	35.0812	0.00987	0.00988			15.57	35.0541	0.03046	0			15.57	35.0815	0	0			15.57	0.1415	0.1415	0.1415
						15.58	35.0812	0.00987	0.00988			15.58	35.0541	0.03046	0			15.58	35.0815	0	0			15.58	0.1415	0.1415	0.1415
						15.59	35.0812	0.00987	0.00988			15.59	35.0541	0.03046	0			15.59	35.0815	0	0			15.59	0.1415	0.1415	0.1415
						15.6	35.0812	0.00987	0.00988			15.6	35.0541	0.03046	0			15.6	35.0815	0	0			15.6	0.1415	0.1415	0.1415
						15.61	35.0812	0.00987	0.00988			15.61	35.0541	0.03046	0			15.61	35.0815	0	0			15.61	0.1415	0.1415	0.1415
						15.62	35.0812	0.00987	0.00988			15.62	35.0541	0.03046	0			15.62	35.0815	0	0			15.62	0.1415	0.1415	0.1415
						15.63	35.0812	0.00987	0.00988			15.63	35.0541	0.03046	0			15.63	35.0815	0	0			15.63	0.1415	0.1415	0.1415
						15.64	35.0812	0.00987	0.00988			15.64	35.0541	0.03046	0			15.64	35.0815	0	0			15.64	0.1415	0.1415	0.1415
						15.65	35.0812	0.00987	0.00988			15.65	35.0541	0.03046	0			15.65	35.0815	0	0			15.65	0.1415	0.1415	0.1415
						15.66	35.0812	0.00987	0.00988			15.66	35.0541	0.03046	0			15.66	35.0815	0	0			15.66	0.1415	0.1415	0.1415
						15.67	35.0812	0.00987	0.00988			15.67	35.0541	0.03046	0			15.67	35.0815	0	0			15.67	0.1415	0.1415	0.1415
						15.68	35.0812	0.00988	0.00988			15.68	35.0541	0.03046	0			15.68	35.0815	0	0			15.68	0.1415	0.1415	0.1415
						15.69	35.0812	0.00988	0.00988			15.69	35.0541	0.03046	0			15.69	35.0815	0	0			15.69	0.1415	0.1415	0.1415
						15.7	35.0812	0.00988	0.00988			15.7	35.0541	0.03046	0			15.7	35.0815	0	0			15.7	0.1415	0.1415	0.1415
						15.71	35.0812	0.00988	0.00988			15.71	35.0541	0.03046	0			15.71	35.0815	0	0			15.71	0.1415	0.1415	0.1415
						15.72	35.0812	0.00988	0.00988			15.72	35.0541	0.03046	0			15.72	35.0815	0	0			15.72	0.1415	0.1415	0.1415
						15.73	35.0812	0.00988	0.00988			15.73	35.0541	0.03046	0			15.73	35.0815	0	0			15.73	0.1415	0.1415	0.1415
						15.74	35.0812	0.00988	0.00988			15.74	35.0541	0.03046	0			15.74	35.0815	0	0			15.74	0.1415	0.1415	0.1415
						15.75	35.0812	0.00988	0.00988			15.75	35.0541	0.03046	0			15.75	35.0815	0	0			15.75	0.1415	0.1415	0.1415
						15.76	35.0812	0.00988	0.00988			15.76	35.0541	0.03046	0			15.76	35.0815	0	0			15.76	0.1415	0.1415	0.1415
						15.77	35.0812	0.00988	0.00988			15.77	35.0541	0.03046	0			15.77	35.0815	0	0			15.77	0.1415	0.1415	0.1415
						15.78	35.0812	0.00988	0.00988			15.78	35.0541	0.03046	0			15.78	35.0815	0	0			15.78	0.1415	0.1415	0.1415
						15.79	35.0812	0.00988	0.00988			15.79	35.0541	0.03046	0			15.79	35.0815	0	0			15.79	0.1415	0.1415	0.1415
						15.8	35.0812	0.00988	0.00988			15.8	35.0541	0.03046	0			15.8	35.08	0	0			15.8	0.1415	0.1415	0.1415
						15.81	35.0812	0.00988	0.00988			15.81	35.0541	0.03046	0			15.81	35.0689	0	0			15.81	0.1415	0.1415	0.1415
						15.82	35.0812	0.00988	0.00988			15.82	35.0541	0.03046	0			15.82	35.0578	0	0			15.82	0.1415	0.1415	0.1415
						15.83	35.0812	0.00988	0.00988			15.83	35.0541	0.03046	0			15.83	35.0468	0	0			15.83	0.1415	0.1415	0.1415
						15.84	35.0812	0.00988	0.00989			15.84	35.0541	0.03046	0			15.84	35.0357	0	0			15.84	0.1415	0.1415	0.1415
						15.85	35.0812	0.00988	0.00989			15.85	35.0541	0.03046	0			15.85	35.0246	0	0			15.85	0.1415	0.1415	0.1415
						15.86	35.0812	0.00988	0.00989			15.86	35.0541	0.03046	0			15.86	35.0135	0	0			15.86	0.1415	0.1415	0.1415
						15.87	35.0812	0.00988	0.00989			15.87	35.0541	0.03046	0			15.87	35.0025	0	0			15.87	0.1415	0.1415	0.1415
						15.88	35.0812	0.00988	0.00989			15.88	35.0541	0.03046	0			15.88	34.9914	0	0			15.88	0.1415	0.1415	0.1415
						15.89	35.0812	0.00988	0.00989			15.89	35.0541	0.03046	0			15.89	34.9803	0	0			15.89	0.1415	0.1415	0.1415
						15.9	35.0812	0.00988	0.00989			15.9	35.0541	0.03046	0			15.9	34.9693	0	0			15.9	0.1415	0.1415	0.1415
						15.91	35.0812	0.00988	0.00989			15.91	35.0541	0.03046	0			15.91	34.9582	0	0			15.91	0.1415	0.1415	0.1415
						15.92	35.0812	0.00988	0.00989			15.92	35.0541	0.03046	0			15.92	34.9472	0	0			15.92	0.1415	0.1415	0.1415
						15.93	35.0812	0.00988	0.00989			15.93	35.0541	0.03046	0			15.93	34.9361	0	0			15.93	0.1415	0.1415	0.1415
						15.94	35.0812	0.00988	0.00989			15.94	35.0541	0.03046	0			15.94	34.925	0	0			15.94	0.1415	0.1415	0.1415
						15.95	35.0812	0.00988	0.00989			15.95	35.0541	0.03046	0			15.95	34.914	0	0			15.95	0.1415	0.1415	0.1415
						15.96	35.0812	0.00988	0.00989			15.96	35.0541	0.03046	0			15.96	34.903	0	0			15.96	0.1415	0.1415	0.1415
						15.97	35.0812	0.00988	0.00989			15.97	35.0541	0.03047	0			15.97	34.8919	0	0			15.97	0.1415	0.1415	0.1415
						15.98	35.0812	0.00988	0.00989			15.98	35.0541	0.03047	0			15.98	34.8809	0	0			15.98	0.1415	0.1415	0.1415
						15.99	35.0812	0.00988	0.00989			15.99	35.0541	0.03047	0			15.99	34.8698	0	0			15.99	0.1415	0.1415	0.1415
						16	35.0812	0.00988	0.00989			16	35.0541	0.03047	0			16	34.8588	0	0			16	0.1415	0.1415	0.1415
						16.01	35.0812	0.00988	0.00989			16.01	35.0541	0.03047	0			16.01	34.8478	0	0			16.01	0.1415	0.1415	0.1415
						16.02	35.0812	0.00988	0.00989			16.02	35.0541	0.03047	0			16.02	34.8367	0	0			16.02	0.1415	0.1415	0.1415
						16.03	35.0812	0.00988	0.00989			16.03	35.0541	0.03047	0			16.03	34.8257	0	0			16.03	0.1415	0.1415	0.1415
						16.04	35.0812	0.00988	0.00989			16.04	35.0541	0.03047	0			16.04	34.8147	0	0			16.04	0.1415	0.1415	0.1415
						16.05	35.0812	0.00988	0.00989			16.05	35.0541	0.03047	0			16.05	34.8036	0	0			16.05	0.1415	0.1415	0.1415
						16.06	35.0812	0.00988	0.00989			16.06	35.0541	0.03047	0			16.06	34.7926	0	0			16.06	0.1415	0.1415	0.1415
						16.07	35.0812	0.00988	0.00989			16.07	35.0541	0.03047	0			16.07	34.7816	0	0			16.07	0.1415	0.1415	0.1415
						16.08	35.0812	0.00988	0.00989			16.08	35.0541	0.03047	0			16.08	34.7706	0	0			16.08	0.1415	0.1415	0.1415
						16.09	35.0812	0.00988	0.00989			16.09	35.0541	0.03047	0			16.09	34.7596	0	0			16.09	0.1415	0.1415	0.1415
						16.1	35.0812	0.00988	0.00989			16.1	35.0541	0.03047	0			16.1	34.7486	0	0			16.1	0.1415	0.1415	0.1415
						16.11	35.0812	0.00988	0.00989			16.11	35.0541	0.03047	0			16.11	34.7376	0	0			16.11	0.1415	0.1415	0.1415
						16.12	35.0812	0.00988	0.00989			16.12	35.0541	0.03047	0			16.12	34.7266	0	0			16.12	0.1415	0.1415	0.1415
						16.13	35.0812	0.00988	0.00989			16.13	35.0541	0.03047	0			16.13	34.7155	0	0			16.13	0.1415	0.1415	0.1415
						16.14	35.0812	0.00988	0.00989			16.14	35.0541	0.03047	0			16.14	34.7045	0	0			16.14	0.1415	0.1415	0.1415
						16.15	35.0812	0.00988	0.00989			16.15	35.0541	0.03047	0			16.15	34.6935	0	0			16.15	0.1415	0.1415	0.1415
						16.16	35.0812	0.00988	0.00989			16.16	35.0541	0.03047	0			16.16	34.6825	0	0			16.16	0.1415	0.1415	0.1415
						16.17	35.0812	0.00988	0.00989			16.17	35.0541	0.03047	0			16.17	34.6716	0	0			16.17	0.1415	0.1415	0.1415
						16.18	35.0812	0.00988	0.00989			16.18	35.0541	0.03047	0			16.18	34.6606	0	0			16.18	0.1415	0.1415	0.1415
						16.19	35.0812	0.00988	0.00989			16.19	35.0541	0.03047	0			16.19	34.6496	0	0			16.19	0.1415	0.1415	0.1415
						16.2	35.0812	0.00988	0.00989			16.2	35.0541	0.03047	0			16.2	34.6386	0	0			16.2	0.1415	0.1415	0.1415
						16.21	35.0812	0.00988	0.00989			16.21	35.0541	0.03047	0			16.21	34.6276	0	0			16.21	0.1415	0.1415	0.1415
						16.22	35.0812	0.00989	0.00989			16.22	35.0541	0.03047	0			16.22	34.6166	0	0			16.22	0.1415	0.1415	0.1415
						16.23	35.0812	0.00989	0.00989			16.23	35.0541	0.03047	0			16.23	34.6056	0	0			16.23	0.1415	0.1415	0.1415
						16.24	35.0812	0.00988	0.00989			16.24	35.0541	0.03047	0			16.24	34.5947	0	0			16.24	0.1415	0.1415	0.1415
						16.25	35.0812	0.00988	0.00989			16.25	35.0541	0.03047	0			16.25	34.5837	0	0			16.25	0.1415	0.1415	0.1415
						16.26	35.0812	0.00988	0.00989			16.26	35.0541	0.03047	0			16.26	34.5727	0	0			16.26	0.1415	0.1415	0.1415
						16.27	35.0812	0.00988	0.00989			16.27	35.0541	0.03047	0			16.27	34.5617	0	0			16.27	0.1415	0.1415	0.1415
						16.28	35.0812	0.00988	0.00989			16.28	35.0541	0.03047	0			16.28	34.5508	0	0			16.28	0.1415	0.1415	0.1415
						16.29	35.0812	0.00989	0.00989			16.29	35.0541	0.03047	0			16.29	34.5398	0	0			16.29	0.1415	0.1415	0.1415
						16.3	35.0812	0.00989	0.00989			16.3	35.0541	0.03047	0			16.3	34.5288	0	0			16.3	0.1415	0.1415	0.1415
						16.31	35.0812	0.00989	0.00989			16.31	35.0541	0.03047	0			16.31	34.5179	0	0			16.31	0.1415	0.1415	0.1415
						16.32	35.0812	0.00989	0.00989			16.32	35.0541	0.03047	0			16.32	34.5069	0	0			16.32	0.1415	0.1415	0.1415
						16.33	35.0812	0.00989	0.00989			16.33	35.0541	0.03047	0			16.33	34.496	0	0			16.33	0.1415	0.1415	0.1415
						16.34	35.0812	0.00989	0.00989			16.34	35.0541	0.03047	0			16.34	34.485	0	0			16.34	0.1415	0.1415	0.1415
						16.35	35.0812	0.00989	0.00989			16.35	35.0541	0.03047	0			16.35	34.4741	0	0			16.35	0.1415	0.1415	0.1415
						16.36	35.0812	0.00989	0.00989			16.36	35.0541	0.03047	0			16.36	34.4631	0	0			16.36	0.1415	0.1415	0.1415
						16.37	35.0812	0.00989	0.00989			16.37	35.0541	0.03047	0			16.37	34.4522	0	0			16.37	0.1415	0.1415	0.1415
						16.38	35.0812	0.00989	0.00989			16.38	35.0541	0.03047	0			16.38	34.4412	0	0			16.38	0.1415	0.1415	0.1415
						16.39	35.0812	0.00989	0.00989			16.39	35.0541	0.03047	0			16.39	34.4303	0	0			16.39	0.1415	0.1415	0.1415
						16.4	35.0812	0.00989	0.00989			16.4	35.0541	0.03046	0			16.4	34.4194	0	0			16.4	0.1415	0.1415	0.1415
						16.41	35.0812	0.00989	0.00989			16.41	35.0541	0.03046	0			16.41	34.4084	0	0			16.41	0.1415	0.1415	0.1415
						16.42	35.0812	0.00989	0.00989			16.42	35.0541	0.03046	0			16.42	34.3975	0	0			16.42	0.1415	0.1415	0.1415
						16.43	35.0812	0.00989	0.00989			16.43	35.0541	0.03046	0			16.43	34.3866	0	0			16.43	0.1415	0.1415	0.1415
						16.44	35.0812	0.00989	0.00989			16.44	35.0541	0.03046	0			16.44	34.3756	0	0			16.44	0.1415	0.1415	0.1415
						16.45	35.0812	0.00989	0.00989			16.45	35.0541	0.03046	0			16.45	34.3647	0	0			16.45	0.1415	0.1415	0.1415
						16.46	35.0812	0.00989	0.00989			16.46	35.0541	0.03046	0			16.46	34.3538	0	0			16.46	0.1415	0.1415	0.1415
						16.47	35.0812	0.00989	0.00989			16.47	35.0541	0.03046	0			16.47	34.3429	0	0			16.47	0.1415	0.1415	0.1415
						16.48	35.0812	0.00989	0.00989			16.48	35.0541	0.03046	0			16.48	34.3319	0	0			16.48	0.1415	0.1415	0.1415
						16.49	35.0812	0.00989	0.00989			16.49	35.0541	0.03046	0			16.49	34.321	0	0			16.49	0.1415	0.1415	0.1415
						16.5	35.0812	0.00989	0.00989			16.5	35.0541	0.03046	0			16.5	34.3101	0	0			16.5	0.1415	0.1415	0.1415
						16.51	35.0812	0.00989	0.00989			16.51	35.0541	0.03046	0			16.51	34.2992	0	0			16.51	0.1415	0.1415	0.1415
						16.52	35.0812	0.00989	0.00989			16.52	35.0541	0.03046	0			16.52	34.2883	0	0			16.52	0.1415	0.1415	0.1415
						16.53	35.0812	0.00989	0.00989			16.53	35.0541	0.03046	0			16.53	34.2774	0	0			16.53	0.1415	0.1415	0.1415
						16.54	35.0812	0.00989	0.00989			16.54	35.0541	0.03046	0			16.54	34.2665	0	0			16.54	0.1415	0.1415	0.1415
						16.55	35.0812	0.00989	0.00989			16.55	35.0541	0.03046	0			16.55	34.2556	0	0			16.55	0.1415	0.1415	0.1415
						16.56	35.0812	0.00989	0.00989			16.56	35.0541	0.03046	0			16.56	34.2447	0	0			16.56	0.1415	0.1415	0.1415
						16.57	35.0812	0.00989	0.00989			16.57	35.0541	0.03046	0			16.57	34.2338	0	0			16.57	0.1415	0.1415	0.1415
						16.58	35.0812	0.00989	0.00989			16.58	35.0541	0.03046	0			16.58	34.2229	0	0			16.58	0.1415	0.1415	0.1415
						16.59	35.0812	0.00989	0.00989			16.59	35.0541	0.03046	0			16.59	34.212	0	0			16.59	0.1415	0.1415	0.1415
						16.6	35.0812	0.00989	0.00989			16.6	35.0541	0.03046	0			16.6	34.2011	0	0			16.6	0.1415	0.1415	0.1415
						16.61	35.0812	0.00989	0.00989			16.61	35.0541	0.03046	0			16.61	34.1902	0	0			16.61	0.1415	0.1415	0.1415
						16.62	35.0812	0.00989	0.00989			16.62	35.0541	0.03046	0			16.62	34.1794	0	0			16.62	0.1415	0.1415	0.1415
						16.63	35.0812	0.00989	0.00989			16.63	35.0541	0.03046	0			16.63	34.1685	0	0			16.63	0.1415	0.1415	0.1415
						16.64	35.0812	0.00989	0.00989			16.64	35.0541	0.03046	0			16.64	34.1576	0	0			16.64	0.1415	0.1415	0.1415
						16.65	35.0812	0.00989	0.00989			16.65	35.0541	0.03046	0			16.65	34.1467	0	0			16.65	0.1415	0.1415	0.1415
						16.66	35.0812	0.00989	0.00989			16.66	35.0541	0.03046	0			16.66	34.1359	0	0			16.66	0.1415	0.1415	0.1415
						16.67	35.0812	0.00989	0.0099			16.67	35.0541	0.03046	0			16.67	34.125	0	0			16.67	0.1415	0.1415	0.1415
						16.68	35.0812	0.00989	0.0099			16.68	35.0541	0.03046	0			16.68	34.1141	0	0			16.68	0.1415	0.1415	0.1415
						16.69	35.0812	0.00989	0.0099			16.69	35.0541	0.03046	0			16.69	34.1033	0	0			16.69	0.1415	0.1415	0.1415
						16.7	35.0812	0.00989	0.0099			16.7	35.0541	0.03046	0			16.7	34.0924	0	0			16.7	0.1415	0.1415	0.1415
						16.71	35.0812	0.00989	0.0099			16.71	35.0541	0.03046	0			16.71	34.0815	0	0			16.71	0.1415	0.1415	0.1415
						16.72	35.0812	0.00989	0.0099			16.72	35.0541	0.03046	0			16.72	34.0707	0	0			16.72	0.1415	0.1415	0.1415
						16.73	35.0812	0.00989	0.0099			16.73	35.0541	0.03046	0			16.73	34.0598	0	0			16.73	0.1415	0.1415	0.1415
						16.74	35.0812	0.00989	0.0099			16.74	35.0541	0.03046	0			16.74	34.049	0	0			16.74	0.1415	0.1415	0.1415
						16.75	35.0812	0.00989	0.0099			16.75	35.0541	0.03046	0			16.75	34.0381	0	0			16.75	0.1415	0.1415	0.1415
						16.76	35.0812	0.00989	0.0099			16.76	35.0541	0.03046	0			16.76	34.0273	0	0			16.76	0.1415	0.1415	0.1415
						16.77	35.0812	0.00989	0.0099			16.77	35.0541	0.03046	0			16.77	34.0164	0	0			16.77	0.1415	0.1415	0.1415
						16.78	35.0812	0.00989	0.0099			16.78	35.0541	0.03046	0			16.78	34.0056	0	0			16.78	0.1415	0.1415	0.1415
						16.79	35.0812	0.00989	0.0099			16.79	35.0541	0.03046	0			16.79	33.9947	0	0			16.79	0.1415	0.1415	0.1415
						16.8	35.0812	0.00989	0.0099			16.8	35.0541	0.03046	0			16.8	33.9839	0	0			16.8	0.1415	0.1415	0.1415
						16.81	35.0812	0.00989	0.0099			16.81	35.0541	0.03046	0			16.81	33.9731	0	0			16.81	0.1415	0.1415	0.1415
						16.82	35.0812	0.00989	0.0099			16.82	35.0541	0.03046	0			16.82	33.9622	0	0			16.82	0.1415	0.1415	0.1415
						16.83	35.0812	0.0099	0.0099			16.83	35.0541	0.03046	0			16.83	33.9514	0	0			16.83	0.1415	0.1415	0.1415
						16.84	35.0812	0.0099	0.0099			16.84	35.0541	0.03046	0			16.84	33.9406	0	0			16.84	0.1415	0.1415	0.1415
						16.85	35.0812	0.0099	0.0099			16.85	35.0541	0.03046	0			16.85	33.9297	0	0			16.85	0.1415	0.1415	0.1415
						16.86	35.0812	0.0099	0.0099			16.86	35.0541	0.03046	0			16.86	33.9189	0	0			16.86	0.1415	0.1415	0.1415
						16.87	35.0812	0.0099	0.0099			16.87	35.0541	0.03046	0			16.87	33.9081	0	0			16.87	0.1415	0.1415	0.1415
						16.88	35.0812	0.0099	0.0099			16.88	35.0541	0.03046	0			16.88	33.8973	0	0			16.88	0.1415	0.1415	0.1415
						16.89	35.0812	0.0099	0.0099			16.89	35.0541	0.03046	0			16.89	33.8865	0	0			16.89	0.1415	0.1415	0.1415
						16.9	35.0812	0.0099	0.0099			16.9	35.0541	0.03046	0			16.9	33.8757	0	0			16.9	0.1415	0.1415	0.1415
						16.91	35.0812	0.0099	0.0099			16.91	35.0541	0.03046	0			16.91	33.8648	0	0			16.91	0.1415	0.1415	0.1415
						16.92	35.0812	0.0099	0.0099			16.92	35.0541	0.03046	0			16.92	33.854	0	0			16.92	0.1415	0.1415	0.1415
						16.93	35.0812	0.0099	0.0099			16.93	35.0541	0.03046	0			16.93	33.8432	0	0			16.93	0.1415	0.1415	0.1415
						16.94	35.0812	0.0099	0.0099			16.94	35.0541	0.03046	0			16.94	33.8324	0	0			16.94	0.1415	0.1415	0.1415
						16.95	35.0812	0.0099	0.0099			16.95	35.0541	0.03046	0			16.95	33.8216	0	0			16.95	0.1415	0.1415	0.1415
						16.96	35.0812	0.0099	0.0099			16.96	35.0541	0.03046	0			16.96	33.8108	0	0			16.96	0.1415	0.1415	0.1415
						16.97	35.0812	0.0099	0.0099			16.97	35.0541	0.03046	0			16.97	33.8	0	0			16.97	0.1415	0.1415	0.1415
						16.98	35.0812	0.0099	0.0099			16.98	35.0541	0.03046	0			16.98	33.7893	0	0			16.98	0.1415	0.1415	0.1415
						16.99	35.0812	0.0099	0.0099			16.99	35.0541	0.03046	0			16.99	33.7785	0	0			16.99	0.1415	0.1415	0.1415
						17	35.0812	0.0099	0.0099			17	35.0541	0.03046	0			17	33.7677	0	0			17	0.1415	0.1415	0.1415
						17.01	35.0812	0.0099	0.0099			17.01	35.0541	0.03046	0			17.01	33.7569	0	0			17.01	0.1415	0.1415	0.1415
						17.02	35.0812	0.0099	0.0099			17.02	35.0541	0.03046	0			17.02	33.7461	0	0			17.02	0.1415	0.1415	0.1415
						17.03	35.0812	0.0099	0.0099			17.03	35.0541	0.03046	0			17.03	33.7353	0	0			17.03	0.1415	0.1415	0.1415
						17.04	35.0812	0.0099	0.0099			17.04	35.0541	0.03046	0			17.04	33.7246	0	0			17.04	0.1415	0.1415	0.1415
						17.05	35.0812	0.0099	0.0099			17.05	35.0541	0.03046	0			17.05	33.7138	0	0			17.05	0.1415	0.1415	0.1415
						17.06	35.0812	0.0099	0.0099			17.06	35.0541	0.03046	0			17.06	33.703	0	0			17.06	0.1415	0.1415	0.1415
						17.07	35.0812	0.0099	0.0099			17.07	35.0541	0.03046	0			17.07	33.6922	0	0			17.07	0.1415	0.1415	0.1415
						17.08	35.0812	0.0099	0.0099			17.08	35.0541	0.03046	0			17.08	33.6815	0	0			17.08	0.1415	0.1415	0.1415
						17.09	35.0812	0.0099	0.0099			17.09	35.0541	0.03046	0			17.09	33.6707	0	0			17.09	0.1415	0.1415	0.1415
						17.1	35.0812	0.0099	0.0099			17.1	35.0541	0.03046	0			17.1	33.6599	0	0			17.1	0.1415	0.1415	0.1415
						17.11	35.0812	0.0099	0.0099			17.11	35.0541	0.03046	0			17.11	33.6492	0	0			17.11	0.1415	0.1415	0.1415
						17.12	35.0812	0.0099	0.0099			17.12	35.0541	0.03046	0			17.12	33.6384	0	0			17.12	0.1415	0.1415	0.1415
						17.13	35.0812	0.0099	0.0099			17.13	35.0541	0.03046	0			17.13	33.6277	0	0			17.13	0.1415	0.1415	0.1415
						17.14	35.0812	0.0099	0.0099			17.14	35.0541	0.03046	0			17.14	33.6169	0	0			17.14	0.1415	0.1415	0.1415
						17.15	35.0812	0.0099	0.0099			17.15	35.0541	0.03046	0			17.15	33.6062	0	0			17.15	0.1415	0.1415	0.1415
						17.16	35.0812	0.0099	0.0099			17.16	35.0541	0.03046	0			17.16	33.5954	0	0			17.16	0.1415	0.1415	0.1415
						17.17	35.0812	0.0099	0.0099			17.17	35.0541	0.03046	0			17.17	33.5847	0	0			17.17	0.1415	0.1415	0.1415
						17.18	35.0812	0.0099	0.0099			17.18	35.0541	0.03046	0			17.18	33.5739	0	0			17.18	0.1415	0.1415	0.1415
						17.19	35.0812	0.0099	0.0099			17.19	35.0541	0.03046	0			17.19	33.5632	0	0			17.19	0.1415	0.1415	0.1415
						17.2	35.0812	0.0099	0.0099			17.2	35.0541	0.03046	0			17.2	33.5525	0	0			17.2	0.1415	0.1415	0.1415
						17.21	35.0812	0.0099	0.0099			17.21	35.0541	0.03046	0			17.21	33.5417	0	0			17.21	0.1415	0.1415	0.1415
						17.22	35.0812	0.0099	0.0099			17.22	35.0541	0.03046	0			17.22	33.531	0	0			17.22	0.1415	0.1415	0.1415
						17.23	35.0812	0.0099	0.0099			17.23	35.0541	0.03046	0			17.23	33.5203	0	0			17.23	0.1415	0.1415	0.1415
						17.24	35.0812	0.0099	0.0099			17.24	35.0541	0.03046	0			17.24	33.5095	0	0			17.24	0.1415	0.1415	0.1415
						17.25	35.0812	0.0099	0.0099			17.25	35.0541	0.03046	0			17.25	33.4988	0	0			17.25	0.1415	0.1415	0.1415
						17.26	35.0812	0.0099	0.0099			17.26	35.0541	0.03046	0			17.26	33.4881	0	0			17.26	0.1415	0.1415	0.1415
						17.27	35.0812	0.0099	0.0099			17.27	35.0541	0.03046	0			17.27	33.4774	0	0			17.27	0.1415	0.1415	0.1415
						17.28	35.0812	0.0099	0.0099			17.28	35.0541	0.03046	0			17.28	33.4667	0	0			17.28	0.1415	0.1415	0.1415
						17.29	35.0812	0.0099	0.0099			17.29	35.0541	0.03046	0			17.29	33.4559	0	0			17.29	0.1415	0.1415	0.1415
						17.3	35.0812	0.0099	0.0099			17.3	35.0541	0.03046	0			17.3	33.4452	0	0			17.3	0.1415	0.1415	0.1415
						17.31	35.0812	0.0099	0.0099			17.31	35.0541	0.03045	0			17.31	33.4345	0	0			17.31	0.1415	0.1415	0.1415
						17.32	35.0812	0.0099	0.0099			17.32	35.0541	0.03045	0			17.32	33.4238	0	0			17.32	0.1415	0.1415	0.1415
						17.33	35.0812	0.0099	0.0099			17.33	35.0541	0.03045	0			17.33	33.4131	0	0			17.33	0.1415	0.1415	0.1415
						17.34	35.0812	0.0099	0.0099			17.34	35.0541	0.03045	0			17.34	33.4024	0	0			17.34	0.1415	0.1415	0.1415
						17.35	35.0812	0.0099	0.0099			17.35	35.0541	0.03045	0			17.35	33.3917	0	0			17.35	0.1415	0.1415	0.1415
						17.36	35.0812	0.0099	0.00991			17.36	35.0541	0.03045	0			17.36	33.381	0	0			17.36	0.1415	0.1415	0.1415
						17.37	35.0812	0.0099	0.00991			17.37	35.0541	0.03045	0			17.37	33.3703	0	0			17.37	0.1415	0.1415	0.1415
						17.38	35.0812	0.0099	0.00991			17.38	35.0541	0.03045	0			17.38	33.3596	0	0			17.38	0.1415	0.1415	0.1415
						17.39	35.0812	0.0099	0.00991			17.39	35.0541	0.03045	0			17.39	33.3489	0	0			17.39	0.1415	0.1415	0.1415
						17.4	35.0812	0.0099	0.00991			17.4	35.0541	0.03045	0			17.4	33.3383	0	0			17.4	0.1415	0.1415	0.1415
						17.41	35.0812	0.0099	0.00991			17.41	35.0541	0.03045	0			17.41	33.3276	0	0			17.41	0.1415	0.1415	0.1415
						17.42	35.0812	0.00991	0.00991			17.42	35.0541	0.03045	0			17.42	33.3169	0	0			17.42	0.1415	0.1415	0.1415
						17.43	35.0812	0.00991	0.00991			17.43	35.0541	0.03045	0			17.43	33.3062	0	0			17.43	0.1415	0.1415	0.1415
						17.44	35.0812	0.00991	0.00991			17.44	35.0541	0.03045	0			17.44	33.2955	0	0			17.44	0.1415	0.1415	0.1415
						17.45	35.0812	0.00991	0.00991			17.45	35.0541	0.03045	0			17.45	33.2849	0	0			17.45	0.1415	0.1415	0.1415
						17.46	35.0812	0.00991	0.00991			17.46	35.0541	0.03045	0			17.46	33.2742	0	0			17.46	0.1415	0.1415	0.1415
						17.47	35.0812	0.00991	0.00991			17.47	35.0541	0.03045	0			17.47	33.2635	0	0			17.47	0.1415	0.1415	0.1415
						17.48	35.0812	0.00991	0.00991			17.48	35.0541	0.03045	0			17.48	33.2529	0	0			17.48	0.1415	0.1415	0.1415
						17.49	35.0812	0.00991	0.00991			17.49	35.0541	0.03045	0			17.49	33.2422	0	0			17.49	0.1415	0.1415	0.1415
						17.5	35.0812	0.00991	0.00991			17.5	35.0541	0.03045	0			17.5	33.2315	0	0			17.5	0.1415	0.1415	0.1415
						17.51	35.0812	0.00991	0.00991			17.51	35.0541	0.03045	0			17.51	33.2209	0	0			17.51	0.1415	0.1415	0.1415
						17.52	35.0812	0.00991	0.00991			17.52	35.0541	0.03045	0			17.52	33.2102	0	0			17.52	0.1415	0.1415	0.1415
						17.53	35.0812	0.00991	0.00991			17.53	35.0541	0.03045	0			17.53	33.1996	0	0			17.53	0.1415	0.1415	0.1415
						17.54	35.0812	0.00991	0.00991			17.54	35.0541	0.03045	0			17.54	33.1889	0	0			17.54	0.1415	0.1415	0.1415
						17.55	35.0812	0.00991	0.00991			17.55	35.0541	0.03045	0			17.55	33.1783	0	0			17.55	0.1415	0.1415	0.1415
						17.56	35.0812	0.00991	0.00991			17.56	35.0541	0.03045	0			17.56	33.1676	0	0			17.56	0.1415	0.1415	0.1415
						17.57	35.0812	0.00991	0.00991			17.57	35.0541	0.03045	0			17.57	33.157	0	0			17.57	0.1415	0.1415	0.1415
						17.58	35.0812	0.00991	0.00991			17.58	35.0541	0.03045	0			17.58	33.1463	0	0			17.58	0.1415	0.1415	0.1415
						17.59	35.0812	0.00991	0.00991			17.59	35.0541	0.03045	0			17.59	33.1357	0	0			17.59	0.1415	0.1415	0.1415
						17.6	35.0812	0.00991	0.00991			17.6	35.0541	0.03045	0			17.6	33.1251	0	0			17.6	0.1415	0.1415	0.1415
						17.61	35.0812	0.00991	0.00991			17.61	35.0541	0.03045	0			17.61	33.1144	0	0			17.61	0.1415	0.1415	0.1415
						17.62	35.0812	0.00991	0.00991			17.62	35.0541	0.03045	0			17.62	33.1038	0	0			17.62	0.1415	0.1415	0.1415
						17.63	35.0812	0.00991	0.00991			17.63	35.0541	0.03045	0			17.63	33.0932	0	0			17.63	0.1415	0.1415	0.1415
						17.64	35.0812	0.00991	0.00991			17.64	35.0541	0.03045	0			17.64	33.0826	0	0			17.64	0.1415	0.1415	0.1415
						17.65	35.0812	0.00991	0.00991			17.65	35.0541	0.03045	0			17.65	33.0719	0	0			17.65	0.1415	0.1415	0.1415
						17.66	35.0812	0.00991	0.00991			17.66	35.0541	0.03045	0			17.66	33.0613	0	0			17.66	0.1415	0.1415	0.1415
						17.67	35.0812	0.00991	0.00991			17.67	35.0541	0.03045	0			17.67	33.0507	0	0			17.67	0.1415	0.1415	0.1415
						17.68	35.0812	0.00991	0.00991			17.68	35.0541	0.03045	0			17.68	33.0401	0	0			17.68	0.1415	0.1415	0.1415
						17.69	35.0812	0.00991	0.00991			17.69	35.0541	0.03045	0			17.69	33.0295	0	0			17.69	0.1415	0.1415	0.1415
						17.7	35.0812	0.00991	0.00991			17.7	35.0541	0.03045	0			17.7	33.0189	0	0			17.7	0.1415	0.1415	0.1415
						17.71	35.0812	0.00991	0.00991			17.71	35.0541	0.03045	0			17.71	33.0082	0	0			17.71	0.1415	0.1415	0.1415
						17.72	35.0812	0.00991	0.00991			17.72	35.0541	0.03045	0			17.72	32.9977	0	0			17.72	0.1415	0.1415	0.1415
						17.73	35.0812	0.00991	0.00991			17.73	35.0541	0.03045	0			17.73	32.9871	0	0			17.73	0.1415	0.1415	0.1415
						17.74	35.0812	0.00991	0.00991			17.74	35.0541	0.03045	0			17.74	32.9764	0	0			17.74	0.1415	0.1415	0.1415
						17.75	35.0812	0.00991	0.00991			17.75	35.0541	0.03045	0			17.75	32.9659	0	0			17.75	0.1415	0.1415	0.1415
						17.76	35.0812	0.00991	0.00991			17.76	35.0541	0.03045	0			17.76	32.9553	0	0			17.76	0.1415	0.1415	0.1415
						17.77	35.0812	0.00991	0.00991			17.77	35.0541	0.03044	0			17.77	32.9447	0	0			17.77	0.1415	0.1415	0.1415
						17.78	35.0812	0.00991	0.00991			17.78	35.0541	0.03044	0			17.78	32.9341	0	0			17.78	0.1415	0.1415	0.1415
						17.79	35.0812	0.00991	0.00991			17.79	35.0541	0.03044	0			17.79	32.9235	0	0			17.79	0.1415	0.1415	0.1415
						17.8	35.0812	0.00991	0.00991			17.8	35.0541	0.03044	0			17.8	32.9129	0	0			17.8	0.1415	0.1415	0.1415
						17.81	35.0812	0.00991	0.00991			17.81	35.0542	0.03044	0			17.81	32.9023	0	0			17.81	0.1415	0.1415	0.1415
						17.82	35.0812	0.00991	0.00991			17.82	35.0542	0.03044	0			17.82	32.8918	0	0			17.82	0.1415	0.1415	0.1415
						17.83	35.0812	0.00991	0.00991			17.83	35.0542	0.03044	0			17.83	32.8812	0	0			17.83	0.1415	0.1415	0.1415
						17.84	35.0812	0.00991	0.00991			17.84	35.0542	0.03044	0			17.84	32.8706	0	0			17.84	0.1415	0.1415	0.1415
						17.85	35.0812	0.00991	0.00991			17.85	35.0542	0.03044	0			17.85	32.86	0	0			17.85	0.1415	0.1415	0.1415
						17.86	35.0812	0.00991	0.00991			17.86	35.0542	0.03044	0			17.86	32.8495	0	0			17.86	0.1415	0.1415	0.1415
						17.87	35.0812	0.00991	0.00991			17.87	35.0542	0.03044	0			17.87	32.8389	0	0			17.87	0.1415	0.1415	0.1415
						17.88	35.0812	0.00991	0.00992			17.88	35.0542	0.03044	0			17.88	32.8283	0	0			17.88	0.1415	0.1415	0.1415
						17.89	35.0812	0.00991	0.00992			17.89	35.0542	0.03044	0			17.89	32.8178	0	0			17.89	0.1415	0.1415	0.1415
						17.9	35.0812	0.00991	0.00992			17.9	35.0542	0.03044	0			17.9	32.8072	0	0			17.9	0.1415	0.1415	0.1415
						17.91	35.0812	0.00991	0.00992			17.91	35.0542	0.03044	0			17.91	32.7967	0	0			17.91	0.1415	0.1415	0.1415
						17.92	35.0812	0.00991	0.00992			17.92	35.0542	0.03044	0			17.92	32.7861	0	0			17.92	0.1415	0.1415	0.1415
						17.93	35.0812	0.00991	0.00992			17.93	35.0542	0.03044	0			17.93	32.7756	0	0			17.93	0.1415	0.1415	0.1415
						17.94	35.0812	0.00991	0.00992			17.94	35.0542	0.03044	0			17.94	32.765	0	0			17.94	0.1415	0.1415	0.1415
						17.95	35.0812	0.00991	0.00992			17.95	35.0542	0.03044	0			17.95	32.7545	0	0			17.95	0.1415	0.1415	0.1415
						17.96	35.0812	0.00992	0.00992			17.96	35.0542	0.03044	0			17.96	32.7439	0	0			17.96	0.1415	0.1415	0.1415
						17.97	35.0812	0.00992	0.00992			17.97	35.0542	0.03044	0			17.97	32.7334	0	0			17.97	0.1415	0.1415	0.1415
						17.98	35.0812	0.00991	0.00992			17.98	35.0542	0.03044	0			17.98	32.7228	0	0			17.98	0.1415	0.1415	0.1415
						17.99	35.0812	0.00991	0.00992			17.99	35.0542	0.03044	0			17.99	32.7123	0	0			17.99	0.1415	0.1415	0.1415
						18	35.0812	0.00991	0.00992			18	35.0542	0.03044	0			18	32.7018	0	0			18	0.1415	0.1415	0.1415
						18.01	35.0812	0.00992	0.00992			18.01	35.0542	0.03044	0			18.01	32.6912	0	0			18.01	0.1415	0.1415	0.1415
						18.02	35.0812	0.00992	0.00992			18.02	35.0542	0.03044	0			18.02	32.6807	0	0			18.02	0.1415	0.1415	0.1415
						18.03	35.0812	0.00992	0.00992			18.03	35.0542	0.03044	0			18.03	32.6702	0	0			18.03	0.1415	0.1415	0.1415
						18.04	35.0812	0.00992	0.00992			18.04	35.0542	0.03044	0			18.04	32.6597	0	0			18.04	0.1415	0.1415	0.1415
						18.05	35.0812	0.00992	0.00992			18.05	35.0542	0.03044	0			18.05	32.6491	0	0			18.05	0.1415	0.1415	0.1415
						18.06	35.0812	0.00992	0.00992			18.06	35.0542	0.03044	0			18.06	32.6386	0	0			18.06	0.1415	0.1415	0.1415
						18.07	35.0812	0.00992	0.00992			18.07	35.0542	0.03044	0			18.07	32.6281	0	0			18.07	0.1415	0.1415	0.1415
						18.08	35.0812	0.00992	0.00992			18.08	35.0542	0.03044	0			18.08	32.6176	0	0			18.08	0.1415	0.1415	0.1415
						18.09	35.0812	0.00992	0.00992			18.09	35.0542	0.03044	0			18.09	32.6071	0	0			18.09	0.1415	0.1415	0.1415
						18.1	35.0812	0.00992	0.00992			18.1	35.0542	0.03044	0			18.1	32.5966	0	0			18.1	0.1415	0.1415	0.1415
						18.11	35.0812	0.00992	0.00992			18.11	35.0542	0.03044	0			18.11	32.5861	0	0			18.11	0.1415	0.1415	0.1415
						18.12	35.0812	0.00992	0.00992			18.12	35.0542	0.03044	0			18.12	32.5756	0	0			18.12	0.1415	0.1415	0.1415
						18.13	35.0812	0.00992	0.00992			18.13	35.0542	0.03043	0			18.13	32.5651	0	0			18.13	0.1415	0.1415	0.1415
						18.14	35.0812	0.00992	0.00992			18.14	35.0542	0.03043	0			18.14	32.5546	0	0			18.14	0.1415	0.1415	0.1415
						18.15	35.0812	0.00992	0.00992			18.15	35.0542	0.03043	0			18.15	32.5441	0	0			18.15	0.1415	0.1415	0.1415
						18.16	35.0812	0.00992	0.00992			18.16	35.0542	0.03043	0			18.16	32.5336	0	0			18.16	0.1415	0.1415	0.1415
						18.17	35.0812	0.00992	0.00992			18.17	35.0542	0.03043	0			18.17	32.5231	0	0			18.17	0.1415	0.1415	0.1415
						18.18	35.0812	0.00992	0.00992			18.18	35.0542	0.03043	0			18.18	32.5126	0	0			18.18	0.1415	0.1415	0.1415
						18.19	35.0812	0.00992	0.00992			18.19	35.0542	0.03043	0			18.19	32.5022	0	0			18.19	0.1415	0.1415	0.1415
						18.2	35.0812	0.00992	0.00992			18.2	35.0542	0.03043	0			18.2	32.4917	0	0			18.2	0.1415	0.1415	0.1415
						18.21	35.0812	0.00992	0.00992			18.21	35.0542	0.03043	0			18.21	32.4812	0	0			18.21	0.1415	0.1415	0.1415
						18.22	35.0812	0.00992	0.00992			18.22	35.0542	0.03043	0			18.22	32.4707	0	0			18.22	0.1415	0.1415	0.1415
						18.23	35.0812	0.00992	0.00992			18.23	35.0542	0.03043	0			18.23	32.4603	0	0			18.23	0.1415	0.1415	0.1415
						18.24	35.0812	0.00992	0.00992			18.24	35.0542	0.03043	0			18.24	32.4498	0	0			18.24	0.1415	0.1415	0.1415
						18.25	35.0812	0.00992	0.00992			18.25	35.0542	0.03043	0			18.25	32.4393	0	0			18.25	0.1415	0.1415	0.1415
						18.26	35.0812	0.00992	0.00992			18.26	35.0542	0.03043	0			18.26	32.4288	0	0			18.26	0.1415	0.1415	0.1415
						18.27	35.0812	0.00992	0.00992			18.27	35.0542	0.03043	0			18.27	32.4184	0	0			18.27	0.1415	0.1415	0.1415
						18.28	35.0812	0.00992	0.00992			18.28	35.0542	0.03043	0			18.28	32.4079	0	0			18.28	0.1415	0.1415	0.1415
						18.29	35.0812	0.00992	0.00992			18.29	35.0542	0.03043	0			18.29	32.3975	0	0			18.29	0.1415	0.1415	0.1415
						18.3	35.0812	0.00992	0.00992			18.3	35.0542	0.03043	0			18.3	32.387	0	0			18.3	0.1415	0.1415	0.1415
						18.31	35.0812	0.00992	0.00992			18.31	35.0542	0.03043	0			18.31	32.3766	0	0			18.31	0.1415	0.1415	0.1415
						18.32	35.0812	0.00992	0.00992			18.32	35.0542	0.03043	0			18.32	32.3661	0	0			18.32	0.1415	0.1415	0.1415
						18.33	35.0812	0.00992	0.00992			18.33	35.0542	0.03043	0			18.33	32.3557	0	0			18.33	0.1415	0.1415	0.1415
						18.34	35.0812	0.00992	0.00993			18.34	35.0542	0.03043	0			18.34	32.3452	0	0			18.34	0.1415	0.1415	0.1415
						18.35	35.0812	0.00992	0.00993			18.35	35.0542	0.03043	0			18.35	32.3348	0	0			18.35	0.1415	0.1415	0.1415
						18.36	35.0812	0.00992	0.00993			18.36	35.0542	0.03043	0			18.36	32.3243	0	0			18.36	0.1415	0.1415	0.1415
						18.37	35.0812	0.00992	0.00993			18.37	35.0542	0.03043	0			18.37	32.3139	0	0			18.37	0.1415	0.1415	0.1415
						18.38	35.0812	0.00992	0.00993			18.38	35.0542	0.03043	0			18.38	32.3035	0	0			18.38	0.1415	0.1415	0.1415
						18.39	35.0812	0.00992	0.00993			18.39	35.0542	0.03043	0			18.39	32.293	0	0			18.39	0.1415	0.1415	0.1415
						18.4	35.0812	0.00992	0.00993			18.4	35.0542	0.03043	0			18.4	32.2826	0	0			18.4	0.1415	0.1415	0.1415
						18.41	35.0812	0.00992	0.00993			18.41	35.0542	0.03043	0			18.41	32.2722	0	0			18.41	0.1415	0.1415	0.1415
						18.42	35.0812	0.00992	0.00993			18.42	35.0542	0.03043	0			18.42	32.2618	0	0			18.42	0.1415	0.1415	0.1415
						18.43	35.0812	0.00992	0.00993			18.43	35.0542	0.03042	0			18.43	32.2513	0	0			18.43	0.1415	0.1415	0.1415
						18.44	35.0812	0.00992	0.00993			18.44	35.0542	0.03042	0			18.44	32.2409	0	0			18.44	0.1415	0.1415	0.1415
						18.45	35.0812	0.00992	0.00993			18.45	35.0542	0.03042	0			18.45	32.2305	0	0			18.45	0.1415	0.1415	0.1415
						18.46	35.0812	0.00992	0.00993			18.46	35.0542	0.03042	0			18.46	32.2201	0	0			18.46	0.1415	0.1415	0.1415
						18.47	35.0812	0.00992	0.00993			18.47	35.0542	0.03042	0			18.47	32.2097	0	0			18.47	0.1415	0.1415	0.1415
						18.48	35.0812	0.00992	0.00993			18.48	35.0542	0.03042	0			18.48	32.1993	0	0			18.48	0.1415	0.1415	0.1415
						18.49	35.0812	0.00992	0.00993			18.49	35.0542	0.03042	0			18.49	32.1889	0	0			18.49	0.1415	0.1415	0.1415
						18.5	35.0812	0.00992	0.00993			18.5	35.0542	0.03042	0			18.5	32.1785	0	0			18.5	0.1415	0.1415	0.1415
						18.51	35.0812	0.00992	0.00993			18.51	35.0542	0.03042	0			18.51	32.1681	0	0			18.51	0.1415	0.1415	0.1415
						18.52	35.0812	0.00992	0.00993			18.52	35.0542	0.03042	0			18.52	32.1577	0	0			18.52	0.1415	0.1415	0.1415
						18.53	35.0812	0.00992	0.00993			18.53	35.0542	0.03042	0			18.53	32.1473	0	0			18.53	0.1415	0.1415	0.1415
						18.54	35.0812	0.00992	0.00993			18.54	35.0542	0.03042	0			18.54	32.1369	0	0			18.54	0.1415	0.1415	0.1415
						18.55	35.0812	0.00992	0.00993			18.55	35.0542	0.03042	0			18.55	32.1265	0	0			18.55	0.1415	0.1415	0.1415
						18.56	35.0812	0.00992	0.00993			18.56	35.0542	0.03042	0			18.56	32.1161	0	0			18.56	0.1415	0.1415	0.1415
						18.57	35.0811	0.00993	0.00993			18.57	35.0542	0.03042	0			18.57	32.1057	0	0			18.57	0.1415	0.1415	0.1415
						18.58	35.0811	0.00993	0.00993			18.58	35.0542	0.03042	0			18.58	32.0954	0	0			18.58	0.1415	0.1415	0.1415
						18.59	35.0811	0.00993	0.00993			18.59	35.0542	0.03042	0			18.59	32.085	0	0			18.59	0.1415	0.1415	0.1415
						18.6	35.0811	0.00993	0.00993			18.6	35.0542	0.03042	0			18.6	32.0746	0	0			18.6	0.1415	0.1415	0.1415
						18.61	35.0811	0.00993	0.00993			18.61	35.0542	0.03042	0			18.61	32.0642	0	0			18.61	0.1415	0.1415	0.1415
						18.62	35.0811	0.00993	0.00993			18.62	35.0542	0.03042	0			18.62	32.0538	0	0			18.62	0.1415	0.1415	0.1415
						18.63	35.0811	0.00993	0.00993			18.63	35.0542	0.03042	0			18.63	32.0435	0	0			18.63	0.1415	0.1415	0.1415
						18.64	35.0811	0.00993	0.00993			18.64	35.0542	0.03042	0			18.64	32.0331	0	0			18.64	0.1415	0.1415	0.1415
						18.65	35.0811	0.00993	0.00993			18.65	35.0542	0.03042	0			18.65	32.0228	0	0			18.65	0.1415	0.1415	0.1415
						18.66	35.0811	0.00993	0.00993			18.66	35.0542	0.03042	0			18.66	32.0124	0	0			18.66	0.1415	0.1415	0.1415
						18.67	35.0811	0.00993	0.00993			18.67	35.0542	0.03042	0			18.67	32.002	0	0			18.67	0.1415	0.1415	0.1415
						18.68	35.0811	0.00993	0.00993			18.68	35.0542	0.03042	0			18.68	31.9917	0	0			18.68	0.1415	0.1415	0.1415
						18.69	35.0811	0.00993	0.00993			18.69	35.0542	0.03042	0			18.69	31.9813	0	0			18.69	0.1415	0.1415	0.1415
						18.7	35.0811	0.00993	0.00993			18.7	35.0542	0.03041	0			18.7	31.971	0	0			18.7	0.1415	0.1415	0.1415
						18.71	35.0811	0.00993	0.00993			18.71	35.0542	0.03041	0			18.71	31.9606	0	0			18.71	0.1415	0.1415	0.1415
						18.72	35.0811	0.00993	0.00993			18.72	35.0542	0.03041	0			18.72	31.9503	0	0			18.72	0.1415	0.1415	0.1415
						18.73	35.0811	0.00993	0.00993			18.73	35.0542	0.03041	0			18.73	31.9399	0	0			18.73	0.1415	0.1415	0.1415
						18.74	35.0811	0.00993	0.00993			18.74	35.0542	0.03041	0			18.74	31.9296	0	0			18.74	0.1415	0.1415	0.1415
						18.75	35.0811	0.00993	0.00993			18.75	35.0542	0.03041	0			18.75	31.9193	0	0			18.75	0.1415	0.1415	0.1415
						18.76	35.0811	0.00993	0.00993			18.76	35.0542	0.03041	0			18.76	31.9089	0	0			18.76	0.1415	0.1415	0.1415
						18.77	35.0811	0.00993	0.00993			18.77	35.0542	0.03041	0			18.77	31.8986	0	0			18.77	0.1415	0.1415	0.1415
						18.78	35.0811	0.00993	0.00993			18.78	35.0542	0.03041	0			18.78	31.8883	0	0			18.78	0.1415	0.1415	0.1415
						18.79	35.0811	0.00993	0.00993			18.79	35.0542	0.03041	0			18.79	31.878	0	0			18.79	0.1415	0.1415	0.1415
						18.8	35.0811	0.00993	0.00993			18.8	35.0542	0.03041	0			18.8	31.8676	0	0			18.8	0.1415	0.1415	0.1415
						18.81	35.0811	0.00993	0.00993			18.81	35.0542	0.03041	0			18.81	31.8573	0	0			18.81	0.1415	0.1415	0.1415
						18.82	35.0811	0.00993	0.00993			18.82	35.0542	0.03041	0			18.82	31.847	0	0			18.82	0.1415	0.1415	0.1415
						18.83	35.0811	0.00993	0.00993			18.83	35.0542	0.03041	0			18.83	31.8367	0	0			18.83	0.1415	0.1415	0.1415
						18.84	35.0811	0.00993	0.00993			18.84	35.0542	0.03041	0			18.84	31.8264	0	0			18.84	0.1415	0.1415	0.1415
						18.85	35.0811	0.00993	0.00993			18.85	35.0542	0.03041	0			18.85	31.8161	0	0			18.85	0.1415	0.1415	0.1415
						18.86	35.0811	0.00993	0.00993			18.86	35.0542	0.03041	0			18.86	31.8057	0	0			18.86	0.1415	0.1415	0.1415
						18.87	35.0811	0.00993	0.00993			18.87	35.0542	0.03041	0			18.87	31.7954	0	0			18.87	0.1415	0.1415	0.1415
						18.88	35.0811	0.00993	0.00993			18.88	35.0542	0.03041	0			18.88	31.7851	0	0			18.88	0.1415	0.1415	0.1415
						18.89	35.0811	0.00993	0.00993			18.89	35.0542	0.03041	0			18.89	31.7748	0	0			18.89	0.1415	0.1415	0.1415
						18.9	35.0811	0.00993	0.00993			18.9	35.0542	0.03041	0			18.9	31.7645	0	0			18.9	0.1415	0.1415	0.1415
						18.91	35.0811	0.00993	0.00993			18.91	35.0542	0.03041	0			18.91	31.7542	0	0			18.91	0.1415	0.1415	0.1415
						18.92	35.0811	0.00993	0.00993			18.92	35.0542	0.03041	0			18.92	31.744	0	0			18.92	0.1415	0.1415	0.1415
						18.93	35.0811	0.00993	0.00993			18.93	35.0542	0.03041	0			18.93	31.7337	0	0			18.93	0.1415	0.1415	0.1415
						18.94	35.0811	0.00993	0.00993			18.94	35.0542	0.0304	0			18.94	31.7234	0	0			18.94	0.1415	0.1415	0.1415
						18.95	35.0811	0.00993	0.00993			18.95	35.0542	0.0304	0			18.95	31.7131	0	0			18.95	0.1415	0.1415	0.1415
						18.96	35.0811	0.00993	0.00993			18.96	35.0542	0.0304	0			18.96	31.7028	0	0			18.96	0.1415	0.1415	0.1415
						18.97	35.0811	0.00993	0.00993			18.97	35.0542	0.0304	0			18.97	31.6925	0	0			18.97	0.1415	0.1415	0.1415
						18.98	35.0811	0.00993	0.00993			18.98	35.0542	0.0304	0			18.98	31.6823	0	0			18.98	0.1415	0.1415	0.1415
						18.99	35.0811	0.00993	0.00993			18.99	35.0542	0.0304	0			18.99	31.672	0	0			18.99	0.1415	0.1415	0.1415
						19	35.0811	0.00993	0.00993			19	35.0542	0.0304	0			19	31.6617	0	0			19	0.1415	0.1415	0.1415
						19.01	35.0811	0.00993	0.00993			19.01	35.0542	0.0304	0			19.01	31.6515	0	0			19.01	0.1415	0.1415	0.1415
						19.02	35.0811	0.00993	0.00993			19.02	35.0542	0.0304	0			19.02	31.6412	0	0			19.02	0.1415	0.1415	0.1415
						19.03	35.0811	0.00993	0.00993			19.03	35.0542	0.0304	0			19.03	31.6309	0	0			19.03	0.1415	0.1415	0.1415
						19.04	35.0811	0.00993	0.00993			19.04	35.0542	0.0304	0			19.04	31.6207	0	0			19.04	0.1415	0.1415	0.1415
						19.05	35.0811	0.00993	0.00993			19.05	35.0542	0.0304	0			19.05	31.6104	0	0			19.05	0.1415	0.1415	0.1415
						19.06	35.0811	0.00993	0.00993			19.06	35.0542	0.0304	0			19.06	31.6002	0	0			19.06	0.1415	0.1415	0.1415
						19.07	35.0811	0.00993	0.00993			19.07	35.0542	0.0304	0			19.07	31.5899	0	0			19.07	0.1415	0.1415	0.1415
						19.08	35.0811	0.00993	0.00993			19.08	35.0542	0.0304	0			19.08	31.5797	0	0			19.08	0.1415	0.1415	0.1415
						19.09	35.0811	0.00993	0.00994			19.09	35.0542	0.0304	0			19.09	31.5694	0	0			19.09	0.1415	0.1415	0.1415
						19.1	35.0811	0.00993	0.00994			19.1	35.0542	0.0304	0			19.1	31.5592	0	0			19.1	0.1415	0.1415	0.1415
						19.11	35.0811	0.00993	0.00994			19.11	35.0542	0.0304	0			19.11	31.5489	0	0			19.11	0.1415	0.1415	0.1415
						19.12	35.0811	0.00993	0.00994			19.12	35.0542	0.0304	0			19.12	31.5387	0	0			19.12	0.1415	0.1415	0.1415
						19.13	35.0811	0.00993	0.00994			19.13	35.0542	0.0304	0			19.13	31.5284	0	0			19.13	0.1415	0.1415	0.1415
						19.14	35.0811	0.00993	0.00994			19.14	35.0542	0.0304	0			19.14	31.5182	0	0			19.14	0.1415	0.1415	0.1415
						19.15	35.0811	0.00993	0.00994			19.15	35.0542	0.0304	0			19.15	31.508	0	0			19.15	0.1415	0.1415	0.1415
						19.16	35.0811	0.00993	0.00994			19.16	35.0542	0.0304	0			19.16	31.4978	0	0			19.16	0.1415	0.1415	0.1415
						19.17	35.0811	0.00993	0.00994			19.17	35.0542	0.03039	0			19.17	31.4875	0	0			19.17	0.1415	0.1415	0.1415
						19.18	35.0811	0.00994	0.00994			19.18	35.0542	0.03039	0			19.18	31.4773	0	0			19.18	0.1415	0.1415	0.1415
						19.19	35.0811	0.00994	0.00994			19.19	35.0542	0.03039	0			19.19	31.4671	0	0			19.19	0.1415	0.1415	0.1415
						19.2	35.0811	0.00994	0.00994			19.2	35.0542	0.03039	0			19.2	31.4569	0	0			19.2	0.1415	0.1415	0.1415
						19.21	35.0811	0.00994	0.00994			19.21	35.0542	0.03039	0			19.21	31.4467	0	0			19.21	0.1415	0.1415	0.1415
						19.22	35.0811	0.00994	0.00994			19.22	35.0542	0.03039	0			19.22	31.4365	0	0			19.22	0.1415	0.1415	0.1415
						19.23	35.0811	0.00994	0.00994			19.23	35.0542	0.03039	0			19.23	31.4262	0	0			19.23	0.1415	0.1415	0.1415
						19.24	35.0811	0.00994	0.00994			19.24	35.0542	0.03039	0			19.24	31.416	0	0			19.24	0.1415	0.1415	0.1415
						19.25	35.0811	0.00994	0.00994			19.25	35.0542	0.03039	0			19.25	31.4058	0	0			19.25	0.1415	0.1415	0.1415
						19.26	35.0811	0.00994	0.00994			19.26	35.0542	0.03039	0			19.26	31.3956	0	0			19.26	0.1415	0.1415	0.1415
						19.27	35.0811	0.00994	0.00994			19.27	35.0542	0.03039	0			19.27	31.3854	0	0			19.27	0.1415	0.1415	0.1415
						19.28	35.0811	0.00994	0.00994			19.28	35.0542	0.03039	0			19.28	31.3752	0	0			19.28	0.1415	0.1415	0.1415
						19.29	35.0811	0.00994	0.00994			19.29	35.0542	0.03039	0			19.29	31.3651	0	0			19.29	0.1415	0.1415	0.1415
						19.3	35.0811	0.00994	0.00994			19.3	35.0542	0.03039	0			19.3	31.3549	0	0			19.3	0.1415	0.1415	0.1415
						19.31	35.0811	0.00994	0.00994			19.31	35.0542	0.03039	0			19.31	31.3447	0	0			19.31	0.1415	0.1415	0.1415
						19.32	35.0811	0.00994	0.00994			19.32	35.0542	0.03039	0			19.32	31.3345	0	0			19.32	0.1415	0.1415	0.1415
						19.33	35.0811	0.00994	0.00994			19.33	35.0542	0.03039	0			19.33	31.3243	0	0			19.33	0.1415	0.1415	0.1415
						19.34	35.0811	0.00994	0.00994			19.34	35.0542	0.03039	0			19.34	31.3141	0	0			19.34	0.1415	0.1415	0.1415
						19.35	35.0811	0.00994	0.00994			19.35	35.0542	0.03039	0			19.35	31.304	0	0			19.35	0.1415	0.1415	0.1415
						19.36	35.0811	0.00994	0.00994			19.36	35.0542	0.03039	0			19.36	31.2938	0	0			19.36	0.1415	0.1415	0.1415
						19.37	35.0811	0.00994	0.00994			19.37	35.0542	0.03039	0			19.37	31.2836	0	0			19.37	0.1415	0.1415	0.1415
						19.38	35.0811	0.00994	0.00994			19.38	35.0542	0.03038	0			19.38	31.2734	0	0			19.38	0.1415	0.1415	0.1415
						19.39	35.0811	0.00994	0.00994			19.39	35.0542	0.03038	0			19.39	31.2633	0	0			19.39	0.1415	0.1415	0.1415
						19.4	35.0811	0.00994	0.00994			19.4	35.0542	0.03038	0			19.4	31.2531	0	0			19.4	0.1415	0.1415	0.1415
						19.41	35.0811	0.00994	0.00994			19.41	35.0542	0.03038	0			19.41	31.2429	0	0			19.41	0.1415	0.1415	0.1415
						19.42	35.0811	0.00994	0.00994			19.42	35.0542	0.03038	0			19.42	31.2328	0	0			19.42	0.1415	0.1415	0.1415
						19.43	35.0811	0.00994	0.00994			19.43	35.0542	0.03038	0			19.43	31.2226	0	0			19.43	0.1415	0.1415	0.1415
						19.44	35.0811	0.00994	0.00994			19.44	35.0542	0.03038	0			19.44	31.2125	0	0			19.44	0.1415	0.1415	0.1415
						19.45	35.0811	0.00994	0.00994			19.45	35.0542	0.03038	0			19.45	31.2023	0	0			19.45	0.1415	0.1415	0.1415
						19.46	35.0811	0.00994	0.00994			19.46	35.0543	0.03038	0			19.46	31.1922	0	0			19.46	0.1415	0.1415	0.1415
						19.47	35.0811	0.00994	0.00994			19.47	35.0543	0.03038	0			19.47	31.182	0	0			19.47	0.1415	0.1415	0.1415
						19.48	35.0811	0.00994	0.00994			19.48	35.0543	0.03038	0			19.48	31.1719	0	0			19.48	0.1415	0.1415	0.1415
						19.49	35.0811	0.00994	0.00994			19.49	35.0543	0.03038	0			19.49	31.1618	0	0			19.49	0.1415	0.1415	0.1415
						19.5	35.0811	0.00994	0.00994			19.5	35.0543	0.03038	0			19.5	31.1516	0	0			19.5	0.1415	0.1415	0.1415
						19.51	35.0811	0.00994	0.00994			19.51	35.0543	0.03038	0			19.51	31.1415	0	0			19.51	0.1415	0.1415	0.1415
						19.52	35.0811	0.00994	0.00994			19.52	35.0543	0.03038	0			19.52	31.1314	0	0			19.52	0.1415	0.1415	0.1415
						19.53	35.0811	0.00994	0.00994			19.53	35.0543	0.03038	0			19.53	31.1212	0	0			19.53	0.1415	0.1415	0.1415
						19.54	35.0811	0.00994	0.00994			19.54	35.0543	0.03038	0			19.54	31.1111	0	0			19.54	0.1415	0.1415	0.1415
						19.55	35.0811	0.00994	0.00994			19.55	35.0543	0.03038	0			19.55	31.101	0	0			19.55	0.1415	0.1415	0.1415
						19.56	35.0811	0.00994	0.00994			19.56	35.0543	0.03038	0			19.56	31.0909	0	0			19.56	0.1415	0.1415	0.1415
						19.57	35.0811	0.00994	0.00994			19.57	35.0543	0.03038	0			19.57	31.0807	0	0			19.57	0.1415	0.1415	0.1415
						19.58	35.0811	0.00994	0.00994			19.58	35.0543	0.03037	0			19.58	31.0706	0	0			19.58	0.1415	0.1415	0.1415
						19.59	35.0811	0.00994	0.00994			19.59	35.0543	0.03037	0			19.59	31.0605	0	0			19.59	0.1415	0.1415	0.1415
						19.6	35.0811	0.00994	0.00994			19.6	35.0543	0.03037	0			19.6	31.0504	0	0			19.6	0.1415	0.1415	0.1415
						19.61	35.0811	0.00994	0.00995			19.61	35.0543	0.03037	0			19.61	31.0403	0	0			19.61	0.1415	0.1415	0.1415
						19.62	35.0811	0.00994	0.00995			19.62	35.0543	0.03037	0			19.62	31.0302	0	0			19.62	0.1415	0.1415	0.1415
						19.63	35.0811	0.00994	0.00995			19.63	35.0543	0.03037	0			19.63	31.0201	0	0			19.63	0.1415	0.1415	0.1415
						19.64	35.0811	0.00994	0.00995			19.64	35.0543	0.03037	0			19.64	31.01	0	0			19.64	0.1415	0.1415	0.1415
						19.65	35.0811	0.00994	0.00995			19.65	35.0543	0.03037	0			19.65	30.9999	0	0			19.65	0.1415	0.1415	0.1415
						19.66	35.0811	0.00994	0.00995			19.66	35.0543	0.03037	0			19.66	30.9898	0	0			19.66	0.1415	0.1415	0.1415
						19.67	35.0811	0.00994	0.00995			19.67	35.0543	0.03037	0			19.67	30.9797	0	0			19.67	0.1415	0.1415	0.1415
						19.68	35.0811	0.00994	0.00995			19.68	35.0543	0.03037	0			19.68	30.9696	0	0			19.68	0.1415	0.1415	0.1415
						19.69	35.0811	0.00994	0.00995			19.69	35.0543	0.03037	0			19.69	30.9595	0	0			19.69	0.1415	0.1415	0.1415
						19.7	35.0811	0.00994	0.00995			19.7	35.0543	0.03037	0			19.7	30.9495	0	0			19.7	0.1415	0.1415	0.1415
						19.71	35.0811	0.00994	0.00995			19.71	35.0543	0.03037	0			19.71	30.9394	0	0			19.71	0.1415	0.1415	0.1415
						19.72	35.0811	0.00994	0.00995			19.72	35.0543	0.03037	0			19.72	30.9293	0	0			19.72	0.1415	0.1415	0.1415
						19.73	35.0811	0.00994	0.00995			19.73	35.0543	0.03037	0			19.73	30.9192	0	0			19.73	0.1415	0.1415	0.1415
						19.74	35.0811	0.00994	0.00995			19.74	35.0543	0.03037	0			19.74	30.9092	0	0			19.74	0.1415	0.1415	0.1415
						19.75	35.0811	0.00994	0.00995			19.75	35.0543	0.03037	0			19.75	30.8991	0	0			19.75	0.1415	0.1415	0.1415
						19.76	35.0811	0.00995	0.00995			19.76	35.0543	0.03037	0			19.76	30.889	0	0			19.76	0.1415	0.1415	0.1415
						19.77	35.0811	0.00995	0.00995			19.77	35.0543	0.03036	0			19.77	30.879	0	0			19.77	0.1415	0.1415	0.1415
						19.78	35.0811	0.00995	0.00995			19.78	35.0543	0.03036	0			19.78	30.8689	0	0			19.78	0.1415	0.1415	0.1415
						19.79	35.0811	0.00995	0.00995			19.79	35.0543	0.03036	0			19.79	30.8588	0	0			19.79	0.1415	0.1415	0.1415
						19.8	35.0811	0.00995	0.00995			19.8	35.0543	0.03036	0			19.8	30.8488	0	0			19.8	0.1415	0.1415	0.1415
						19.81	35.0811	0.00995	0.00995			19.81	35.0543	0.03036	0			19.81	30.8387	0	0			19.81	0.1415	0.1415	0.1415
						19.82	35.0811	0.00995	0.00995			19.82	35.0543	0.03036	0			19.82	30.8287	0	0			19.82	0.1415	0.1415	0.1415
						19.83	35.0811	0.00995	0.00995			19.83	35.0543	0.03036	0			19.83	30.8186	0	0			19.83	0.1415	0.1415	0.1415
						19.84	35.0811	0.00995	0.00995			19.84	35.0543	0.03036	0			19.84	30.8086	0	0			19.84	0.1415	0.1415	0.1415
						19.85	35.0811	0.00995	0.00995			19.85	35.0543	0.03036	0			19.85	30.7985	0	0			19.85	0.1415	0.1415	0.1415
						19.86	35.0811	0.00995	0.00995			19.86	35.0543	0.03036	0			19.86	30.7885	0	0			19.86	0.1415	0.1415	0.1415
						19.87	35.0811	0.00995	0.00995			19.87	35.0543	0.03036	0			19.87	30.7785	0	0			19.87	0.1415	0.1415	0.1415
						19.88	35.0811	0.00995	0.00995			19.88	35.0543	0.03036	0			19.88	30.7684	0	0			19.88	0.1415	0.1415	0.1415
						19.89	35.0811	0.00995	0.00995			19.89	35.0543	0.03036	0			19.89	30.7584	0	0			19.89	0.1415	0.1415	0.1415
						19.9	35.0811	0.00995	0.00995			19.9	35.0543	0.03036	0			19.9	30.7484	0	0			19.9	0.1415	0.1415	0.1415
						19.91	35.0811	0.00995	0.00995			19.91	35.0543	0.03036	0			19.91	30.7384	0	0			19.91	0.1415	0.1415	0.1415
						19.92	35.0811	0.00995	0.00995			19.92	35.0543	0.03036	0			19.92	30.7283	0	0			19.92	0.1415	0.1415	0.1415
						19.93	35.0811	0.00995	0.00995			19.93	35.0543	0.03036	0			19.93	30.7183	0	0			19.93	0.1415	0.1415	0.1415
						19.94	35.0811	0.00995	0.00995			19.94	35.0543	0.03036	0			19.94	30.7083	0	0			19.94	0.1415	0.1415	0.1415
						19.95	35.0811	0.00995	0.00995			19.95	35.0543	0.03035	0			19.95	30.6983	0	0			19.95	0.1415	0.1415	0.1415
						19.96	35.0811	0.00995	0.00995			19.96	35.0543	0.03035	0			19.96	30.6883	0	0			19.96	0.1415	0.1415	0.1415
						19.97	35.0811	0.00995	0.00995			19.97	35.0543	0.03035	0			19.97	30.6783	0	0			19.97	0.1415	0.1415	0.1415
						19.98	35.0811	0.00995	0.00995			19.98	35.0543	0.03035	0			19.98	30.6683	0	0			19.98	0.1415	0.1415	0.1415
[truncated: 8,002 more rows]

## Sheet: Figure 3cdefgh
	Experimental data			Theoretical data				Experimental data			Theoretical data				Experimental data			Theoretical data									0.14J		0.57J		0.88J					Grasping force[N]
Figure 3c(i)	Time[ms]	Kinetic energy[J]	Velocity[m/s]	Time[ms]	Kinetic energy[J]		Figure 3d(i)	Time[ms]	Kinetic energy[J]	Velocity[m/s]	Time[ms]	Kinetic energy[J]		Figure 3e(i)	Time[ms]	Kinetic energy[J]	Velocity[m/s]	Time[ms]	Kinetic energy[J]		Figure 3f		Time[ms]		Figure 3g	Pre-charged pressure[kPa]	Pressure increment in syringe[kPa]	STDEV	Pressure increment in syringe[kPa]	STDEV	Pressure increment in syringe[kPa]	STDEV		Figure 3h	Pressure in finger[kPa]	Max.	STDEV	Avera.	Response time[ms]	STDEV
	1	0.14372	1.0074	0	0.1415			1	0.57765	2.02034	0	0.566			1	0.86877	2.47784	0	0.88438			Rigid PLA	2			0	6.75	0.82	19.24	1.32	26.34	1.45			0	23.2	1	16.99	48	1.73205
	2	0.13445	0.97406	0.01	0.1415			2	0.56699	2.00167	0.01	0.566			2	0.87411	2.48528	0.01	0.88438			Rubber pad	10			10	1.7	0.33	14.95	0.42	22.15	0.98			10	23.9	1	19.35	41.3333	1.52753
	3	0.13244	0.96715	0.02	0.1415			3	0.56797	2.00339	0.02	0.566			3	0.88135	2.49562	0.02	0.88438			Completely blocked	17			20	0.2	0.04	9.83	0.78	16.2	1.32			20	29.3	1.5	22.56	37.6667	0.57735
	4	0.14061	0.99683	0.03	0.1415			4	0.55452	1.97954	0.03	0.566			4	0.87651	2.48885	0.03	0.88438			Completely opened	23			30	0.16	0.03	6.15	0.78	14.46	0.88			30	30.9	1	26.28	34.6667	1.1547
	5	0.14357	1.00647	0.04	0.1415			5	0.55448	1.97936	0.04	0.566			5	0.85206	2.45388	0.04	0.88438			FPSED mechanism	27
	6	0.13824	0.9883	0.05	0.1415			6	0.55106	1.97339	0.05	0.566			6	0.87592	2.48797	0.05	0.88438
	7	0.13482	0.97601	0.06	0.1415			7	0.54455	1.96143	0.06	0.566			7	0.91313	2.54027	0.06	0.88438
	8	0.13488	0.9751	0.07	0.1415			8	0.55682	1.98352	0.07	0.566			8	0.85582	2.45926	0.07	0.88438
	9	0.14309	1.00525	0.08	0.1415			9	0.56179	1.99243	0.08	0.566			9	0.85642	2.45997	0.08	0.88438
	10	0.13831	0.98857	0.09	0.1415			10	0.56579	1.99954	0.09	0.566			10	0.88249	2.49719	0.09	0.88438
	11	0.12906	0.95387	0.1	0.1415			11	0.5699	2.00679	0.1	0.566			11	0.8875	2.50438	0.1	0.88438
	12	0.13385	0.97251	0.11	0.1415			12	0.55391	1.97847	0.11	0.566			12	0.87836	2.49134	0.11	0.88438
	13	0.13589	0.97964	0.12	0.1415			13	0.53307	1.9408	0.12	0.566			13	0.87062	2.48036	0.12	0.88438
	14	0.13418	0.97341	0.13	0.1415			14	0.5425	1.95775	0.13	0.566			14	0.86838	2.47728	0.13	0.88438
	15	0.13181	0.96511	0.14	0.1415			15	0.55306	1.97674	0.14	0.566			15	0.86007	2.4654	0.14	0.88438
	16	0.13101	0.96222	0.15	0.1415			16	0.55702	1.98402	0.15	0.566			16	0.84576	2.44474	0.15	0.88438
	17	0.13203	0.96589	0.16	0.1415			17	0.56788	2.00324	0.16	0.566			17	0.85116	2.45251	0.16	0.88438
	18	0.1289	0.95441	0.17	0.1415			18	0.53912	1.95167	0.17	0.566			18	0.87954	2.49297	0.17	0.88438
	19	0.13217	0.96636	0.18	0.1415			19	0.52772	1.93084	0.18	0.566			19	0.89128	2.50961	0.18	0.88438
	20	0.13616	0.98057	0.19	0.1415			20	0.5433	1.95935	0.19	0.566			20	0.84916	2.4497	0.19	0.88438
	21	0.12956	0.95679	0.2	0.1415			21	0.53592	1.94595	0.2	0.566			21	0.83484	2.4289	0.2	0.88438
	22	0.12083	0.92361	0.21	0.1415			22	0.52392	1.92414	0.21	0.566			22	0.84796	2.44775	0.21	0.88438
	23	0.12786	0.9499	0.22	0.1415			23	0.52338	1.92298	0.22	0.566			23	0.82597	2.41584	0.22	0.88438
	24	0.13426	0.97331	0.23	0.1415			24	0.52792	1.93148	0.23	0.566			24	0.82821	2.41922	0.23	0.88438
	25	0.12897	0.95452	0.24	0.1415			25	0.52116	1.91878	0.24	0.566			25	0.82781	2.41865	0.24	0.88438
	26	0.12564	0.94224	0.25	0.1415			26	0.5051	1.88931	0.25	0.566			26	0.78634	2.35721	0.25	0.88438
	27	0.1222	0.92895	0.26	0.1415			27	0.48491	1.85054	0.26	0.566			27	0.7434	2.29204	0.26	0.88438
	28	0.1186	0.91438	0.27	0.1415			28	0.45991	1.80239	0.27	0.566			28	0.70546	2.23267	0.27	0.88438
	29	0.11589	0.90496	0.28	0.1415			29	0.43582	1.75488	0.28	0.566			29	0.67132	2.17806	0.28	0.88438
	30	0.11671	0.90815	0.29	0.1415			30	0.42968	1.74233	0.29	0.566			30	0.60033	2.05969	0.29	0.88438
	31	0.11499	0.90133	0.3	0.1415			31	0.40856	1.69872	0.3	0.566			31	0.518	1.91326	0.3	0.88438
	32	0.10933	0.87861	0.31	0.1415			32	0.3563	1.5859	0.31	0.566			32	0.45665	1.79639	0.31	0.88438
	33	0.10339	0.8547	0.32	0.1415			33	0.31546	1.49264	0.32	0.566			33	0.35987	1.59469	0.32	0.88438
	34	0.09961	0.83897	0.33	0.1415			34	0.27925	1.40441	0.33	0.566			34	0.27145	1.38499	0.33	0.88438
	35	0.09493	0.81836	0.34	0.1415			35	0.23308	1.28313	0.34	0.566			35	0.20239	1.19595	0.34	0.88438
	36	0.0926	0.80833	0.35	0.1415			36	0.19847	1.18316	0.35	0.566			36	0.12508	0.94016	0.35	0.88438
	37	0.0886	0.79102	0.36	0.1415			37	0.15304	1.0349	0.36	0.566			37	0.0549	0.62288	0.36	0.88438
	38	0.082	0.76065	0.37	0.1415			38	0.10818	0.87156	0.37	0.566			38	0.02658	0.43323	0.37	0.88438
	39	0.07792	0.74119	0.38	0.1415			39	0.08048	0.75322	0.38	0.566			39	0.0064	0.21254	0.38	0.88438
	40	0.06948	0.70051	0.39	0.1415			40	0.06009	0.64899	0.39	0.566			40	0.00102	0.08465	0.39	0.88438
	41	0.06779	0.69149	0.4	0.1415			41	0.03377	0.48453	0.4	0.566			41	0.00753	0.23074	0.4	0.88438
	42	0.06509	0.67515	0.41	0.1415			42	0.01766	0.34999	0.41	0.566			42	0.01852	0.36174	0.41	0.88438
	43	0.05173	0.60403	0.42	0.1415			43	0.0102	0.25332	0.42	0.566			43	0.02783	0.44343	0.42	0.88438
	44	0.04695	0.57511	0.43	0.1415			44	0.00244	0.11459	0.43	0.566			44	0.02613	0.42974	0.43	0.88438
	45	0.04157	0.54057	0.44	0.1415			45	0.000180127	0.03258	0.44	0.566			45	0.02387	0.41067	0.44	0.88438
	46	0.0344	0.49282	0.45	0.1415			46	8.18662e-05	0.01812	0.45	0.566			46	0.02669	0.43428	0.45	0.88438
	47	0.03399	0.49014	0.46	0.1415			47	0.000731005	0.05725	0.46	0.566			47	0.03059	0.46493	0.46	0.88438
	48	0.03192	0.47465	0.47	0.1415			48	0.00182	0.11131	0.47	0.566			48	0.02824	0.4467	0.47	0.88438
	49	0.0241	0.4107	0.48	0.1415			49	0.00257	0.1347	0.48	0.566			49	0.02932	0.455	0.48	0.88438
	50	0.02182	0.3913	0.49	0.1415			50	0.00383	0.16392	0.49	0.566			50	0.02411	0.41275	0.49	0.88438
	51	0.01884	0.36449	0.5	0.1415			51	0.00386	0.1646	0.5	0.566			51	0.02234	0.3972	0.5	0.88438
	52	0.01396	0.3114	0.51	0.1415			52	0.00319	0.14982	0.51	0.566			52	0.02508	0.42101	0.51	0.88438
	53	0.01158	0.27983	0.52	0.1415			53	0.00573	0.20103	0.52	0.566			53	0.02032	0.37894	0.52	0.88438
	54	0.00907	0.25017	0.53	0.1415			54	0.00492	0.18446	0.53	0.566			54	0.02265	0.39996	0.53	0.88438
	55	0.00803	0.23756	0.54	0.1415			55	0.00361	0.15684	0.54	0.566			55	0.02052	0.38084	0.54	0.88438
	56	0.00818	0.23889	0.55	0.1415			56	0.00522	0.19181	0.55	0.566			56	0.01869	0.36337	0.55	0.88438
	57	0.00652	0.21343	0.56	0.1415			57	0.00714	0.22284	0.56	0.566			57	0.01938	0.37005	0.56	0.88438
	58	0.00408	0.16667	0.57	0.1415			58	0.00708	0.22349	0.57	0.566			58	0.01935	0.36977	0.57	0.88438
	59	0.00241	0.12529	0.58	0.1415			59	0.00564	0.19917	0.58	0.566			59	0.01704	0.34696	0.58	0.88438
	60	0.00222	0.12319	0.59	0.1415			60	0.00521	0.19054	0.59	0.566			60	0.01791	0.35575	0.59	0.88438
	61	0.00254	0.13204	0.6	0.1415			61	0.00557	0.19832	0.6	0.566			61	0.01969	0.37299	0.6	0.88438
	62	0.00131	0.08502	0.61	0.1415			62	0.00649	0.21283	0.61	0.566			62	0.01473	0.32267	0.61	0.88438
	63	0.000824753	0.0708	0.62	0.1415			63	0.00634	0.2115	0.62	0.566			63	0.01591	0.33527	0.62	0.88438
	64	0.00102	0.07909	0.63	0.1415			64	0.00695	0.22154	0.63	0.566			64	0.01707	0.34717	0.63	0.88438
	65	0.000526708	0.05156	0.64	0.1415			65	0.00791	0.2363	0.64	0.566			65	0.01745	0.35116	0.64	0.88438
	66	0.000398028	0.04921	0.65	0.1415			66	0.00644	0.21275	0.65	0.566			66	0.01696	0.34605	0.65	0.88438
	67	0.000398417	0.04709	0.66	0.1415			67	0.00489	0.18579	0.66	0.566			67	0.01935	0.36975	0.66	0.88438
	68	0.000100975	0.02482	0.67	0.1415			68	0.00616	0.20739	0.67	0.566			68	0.01853	0.36182	0.67	0.88438
	69	3.58052e-05	0.01529	0.68	0.1415			69	0.00714	0.22412	0.68	0.566			69	0.01359	0.30989	0.68	0.88438
	70	1.1661e-05	0.0088	0.69	0.1415			70	0.00743	0.22905	0.69	0.566			70	0.01391	0.31349	0.69	0.88438
	71	0.00017207	0.02897	0.7	0.1415			71	0.00703	0.22228	0.7	0.566			71	0.01577	0.33382	0.7	0.88438
	72	0.000553054	0.05533	0.71	0.1415			72	0.00701	0.22235	0.71	0.566			72	0.01363	0.31017	0.71	0.88438
	73	0.000594104	0.05945	0.72	0.1415			73	0.0063	0.2107	0.72	0.566			73	0.013	0.30298	0.72	0.88438
	74	0.000362754	0.04556	0.73	0.1415			74	0.00582	0.20117	0.73	0.566			74	0.01345	0.30796	0.73	0.88438
	75	0.000681824	0.0589	0.74	0.1415			75	0.00637	0.21206	0.74	0.566			75	0.01307	0.30386	0.74	0.88438
	76	0.00101	0.07515	0.75	0.1415			76	0.00702	0.21969	0.75	0.566			76	0.01147	0.28449	0.75	0.88438
	77	0.00129	0.08354	0.76	0.1415			77	0.00818	0.238	0.76	0.566			77	0.01096	0.27804	0.76	0.88438
	78	0.000403495	0.04587	0.77	0.1415			78	0.00668	0.217	0.77	0.566			78	0.01169	0.28731	0.77	0.88438
	79	0.000600942	0.06252	0.78	0.1415			79	0.00521	0.18967	0.78	0.566			79	0.0132	0.30538	0.78	0.88438
	80	0.001	0.08414	0.79	0.1415			80	0.00528	0.19266	0.79	0.566			80	0.01173	0.28787	0.79	0.88438
	81	0.00139	0.09606	0.8	0.1415			81	0.00553	0.19746	0.8	0.566			81	0.01006	0.26658	0.8	0.88438
	82	0.00134	0.09517	0.81	0.1415			82	0.00684	0.21846	0.81	0.566			82	0.00982	0.26336	0.81	0.88438
	83	0.00141	0.0996	0.82	0.1415			83	0.00699	0.22197	0.82	0.566			83	0.00892	0.25112	0.82	0.88438
	84	0.00191	0.11598	0.83	0.1415			84	0.00664	0.21655	0.83	0.566			84	0.0091	0.25365	0.83	0.88438
	85	0.00176	0.11137	0.84	0.1415			85	0.00583	0.20261	0.84	0.566			85	0.0081	0.23928	0.84	0.88438
	86	0.00246	0.13166	0.85	0.1415			86	0.00414	0.17081	0.85	0.566			86	0.00824	0.24135	0.85	0.88438
	87	0.00216	0.1231	0.86	0.1415			87	0.00519	0.19028	0.86	0.566			87	0.00778	0.23451	0.86	0.88438
	88	0.00256	0.13304	0.87	0.1415			88	0.00687	0.22022	0.87	0.566			88	0.00896	0.25157	0.87	0.88438
	89	0.00282	0.14076	0.88	0.1415			89	0.00588	0.20391	0.88	0.566			89	0.00908	0.2533	0.88	0.88438
	90	0.00283	0.14086	0.89	0.1415			90	0.0036	0.15936	0.89	0.566			90	0.00899	0.2521	0.89	0.88438
	91	0.00264	0.13551	0.9	0.1415			91	0.00435	0.17506	0.9	0.566			91	0.009	0.25212	0.9	0.88438
	92	0.00273	0.13796	0.91	0.1415			92	0.00565	0.19974	0.91	0.566			92	0.00744	0.22931	0.91	0.88438
	93	0.00283	0.14142	0.92	0.1415			93	0.0031	0.14724	0.92	0.566			93	0.00728	0.22687	0.92	0.88438
	94	0.00309	0.1476	0.93	0.1415			94	0.00392	0.16652	0.93	0.566			94	0.0078	0.23479	0.93	0.88438
	95	0.00411	0.16794	0.94	0.1415			95	0.00643	0.21053	0.94	0.566			95	0.00831	0.24237	0.94	0.88438
	96	0.0036	0.15934	0.95	0.1415			96	0.0035	0.15721	0.95	0.566			96	0.00787	0.23578	0.95	0.88438
	97	0.00255	0.1337	0.96	0.1415			97	0.00325	0.15036	0.96	0.566			97	0.00802	0.23801	0.96	0.88438
	98	0.00316	0.14845	0.97	0.1415			98	0.00454	0.17892	0.97	0.566			98	0.0076	0.23183	0.97	0.88438
	99	0.00396	0.16707	0.98	0.1415			99	0.00248	0.13226	0.98	0.566			99	0.00622	0.20958	0.98	0.88438
	100	0.00388	0.16564	0.99	0.1415			100	0.00352	0.15774	0.99	0.566			100	0.00723	0.22597	0.99	0.88438
	101	0.00412	0.16916	1	0.1415			101	0.00566	0.19667	1	0.566			101	0.00609	0.20745	1	0.88438
	102	0.00345	0.15593	1.01	0.1415			102	0.0032	0.14995	1.01	0.566			102	0.00403	0.16866	1.01	0.88438
	103	0.00268	0.13715	1.02	0.1415			103	0.0029	0.14259	1.02	0.566			103	0.00501	0.18808	1.02	0.88438
	104	0.00327	0.15082	1.03	0.1415			104	0.00398	0.16581	1.03	0.566			104	0.00654	0.21506	1.03	0.88438
	105	0.00332	0.15186	1.04	0.1415			105	0.00303	0.14626	1.04	0.566			105	0.00678	0.21883	1.04	0.88438
	106	0.00305	0.14651	1.05	0.1415			106	0.00288	0.14238	1.05	0.566			106	0.00716	0.22488	1.05	0.88438
	107	0.0028	0.13901	1.06	0.1415			107	0.00263	0.13621	1.06	0.566			107	0.00565	0.19976	1.06	0.88438
	108	0.00351	0.15606	1.07	0.1415			108	0.00264	0.13663	1.07	0.566			108	0.0032	0.15033	1.07	0.88438
	109	0.00429	0.17168	1.08	0.1415			109	0.0048	0.17673	1.08	0.566			109	0.00466	0.18154	1.08	0.88438
	110	0.00305	0.14651	1.09	0.1415			110	0.00237	0.12939	1.09	0.566			110	0.0069	0.22088	1.09	0.88438
	111	0.00306	0.14398	1.1	0.1415			111	0.00206	0.1178	1.1	0.566			111	0.006	0.20593	1.1	0.88438
	112	0.00404	0.16362	1.11	0.1415			112	0.00219	0.12418	1.11	0.566			112	0.0041	0.1702	1.11	0.88438
	113	0.00283	0.14042	1.12	0.1415			113	0.00223	0.12534	1.12	0.566			113	0.00382	0.16421	1.12	0.88438
	114	0.00313	0.14728	1.13	0.1415			114	0.00223	0.12536	1.13	0.566			114	0.0051	0.18975	1.13	0.88438
	115	0.00306	0.14364	1.14	0.1415			115	0.00224	0.12455	1.14	0.566			115	0.00528	0.19316	1.14	0.88438
	116	0.00294	0.14093	1.15	0.1415			116	0.00211	0.12214	1.15	0.566			116	0.00347	0.15669	1.15	0.88438
	117	0.00339	0.15309	1.16	0.1415			117	0.00152	0.09937	1.16	0.566			117	0.00394	0.16685	1.16	0.88438
	118	0.00274	0.13673	1.17	0.1415			118	0.00196	0.11725	1.17	0.566			118	0.00469	0.18199	1.17	0.88438
	119	0.00289	0.14025	1.18	0.1415			119	0.000878951	0.07591	1.18	0.566			119	0.00345	0.15619	1.18	0.88438
	120	0.00185	0.11244	1.19	0.1415			120	0.00166	0.10811	1.19	0.566			120	0.00349	0.15698	1.19	0.88438
	121	0.00266	0.13526	1.2	0.1415			121	0.00202	0.11953	1.2	0.566			121	0.00484	0.18494	1.2	0.88438
	122	0.00236	0.12685	1.21	0.1415			122	0.0013	0.09284	1.21	0.566			122	0.00257	0.13477	1.21	0.88438
	123	0.00189	0.11455	1.22	0.1415			123	0.000849424	0.07094	1.22	0.566			123	0.00275	0.13927	1.22	0.88438
	124	0.00234	0.12736	1.23	0.1415			124	0.00158	0.10543	1.23	0.566			124	0.00313	0.14878	1.23	0.88438
	125	0.00165	0.10369	1.24	0.1415			125	0.00227	0.12579	1.24	0.566			125	0.00193	0.11671	1.24	0.88438
	126	0.00209	0.11938	1.25	0.1415			126	0.000689127	0.0691	1.25	0.566			126	0.00367	0.16095	1.25	0.88438
	127	0.00181	0.11285	1.26	0.1415			127	0.0013	0.08732	1.26	0.566			127	0.00269	0.13776	1.26	0.88438
	128	0.00132	0.08674	1.27	0.1415			128	0.00111	0.08737	1.27	0.566			128	0.00274	0.13908	1.27	0.88438
	129	0.00165	0.10566	1.28	0.1415			129	0.000426023	0.04218	1.28	0.566			129	0.00214	0.12293	1.28	0.88438
	130	0.00192	0.11584	1.29	0.1415			130	0.00128	0.09223	1.29	0.566			130	0.0027	0.13805	1.29	0.88438
	131	0.000978264	0.07977	1.3	0.1415			131	0.00129	0.08772	1.3	0.566			131	0.00256	0.13461	1.3	0.88438
	132	0.00104	0.07927	1.31	0.1415			132	0.00080847	0.07516	1.31	0.566			132	0.00192	0.11637	1.31	0.88438
	133	0.0016	0.10454	1.32	0.1415			133	0.00137	0.09829	1.32	0.566			133	0.00185	0.11442	1.32	0.88438
	134	0.00128	0.09204	1.33	0.1415			134	0.000548011	0.05825	1.33	0.566			134	0.00222	0.12529	1.33	0.88438
	135	0.000685294	0.06055	1.34	0.1415			135	0.000173939	0.03336	1.34	0.566			135	0.00226	0.12636	1.34	0.88438
	136	0.00098375	0.07571	1.35	0.1415			136	0.000902364	0.07669	1.35	0.566			136	0.0018	0.11288	1.35	0.88438
	137	0.00139	0.09818	1.36	0.1415			137	0.00105	0.07664	1.36	0.566			137	0.00163	0.10733	1.36	0.88438
	138	0.0011	0.08509	1.37	0.1415			138	0.000206805	0.03796	1.37	0.566			138	0.00165	0.10786	1.37	0.88438
	139	0.00102	0.07565	1.38	0.1415			139	0.000351786	0.04163	1.38	0.566			139	0.00175	0.11109	1.38	0.88438
	140	0.000569892	0.05646	1.39	0.1415			140	0.000790891	0.06906	1.39	0.566			140	0.00202	0.11936	1.39	0.88438
	141	0.000717401	0.0661	1.4	0.1415			141	0.00101	0.07431	1.4	0.566			141	0.00222	0.12514	1.4	0.88438
	142	0.000936157	0.0801	1.41	0.1415			142	0.000141031	0.03117	1.41	0.566			142	0.00165	0.10795	1.41	0.88438
	143	0.000456586	0.0539	1.42	0.1415			143	5.78353e-05	0.01985	1.42	0.566			143	0.00212	0.12242	1.42	0.88438
	144	0.000182872	0.03486	1.43	0.1415			144	0.000391972	0.05002	1.43	0.566			144	0.00169	0.10908	1.43	0.88438
	145	0.00052075	0.05327	1.44	0.1415			145	0.000748457	0.06334	1.44	0.566			145	0.00172	0.1099	1.44	0.88438
	146	0.000434652	0.04156	1.45	0.1415			146	0.000326834	0.04615	1.45	0.566			146	0.00113	0.08927	1.45	0.88438
	147	0.000438637	0.0396	1.46	0.1415			147	0.00033136	0.04463	1.46	0.566			147	0.00141	0.09947	1.46	0.88438
	148	0.000580535	0.04904	1.47	0.1415			148	0.000163455	0.03316	1.47	0.566			148	0.0015	0.10283	1.47	0.88438
	149	0.000167897	0.02735	1.48	0.1415			149	5.37714e-05	0.01912	1.48	0.566			149	0.000228727	0.03703	1.48	0.88438
	150	6.65052e-05	0.01784	1.49	0.1415			150	0.000412978	0.04969	1.49	0.566			150	0.00151	0.10315	1.49	0.88438
	151	0.000260005	0.02839	1.5	0.1415			151	0.000739727	0.06276	1.5	0.566			151	0.0017	0.10966	1.5	0.88438
	152	0.000422753	0.0392	1.51	0.1415			152	0.000251585	0.04172	1.51	0.566			152	0.0014	0.09931	1.51	0.88438
	153	0.000349641	0.04336	1.52	0.1415			153	0.000373918	0.04333	1.52	0.566			153	0.00237	0.1293	1.52	0.88438
	154	0.000117928	0.0252	1.53	0.1415			154	0.000269724	0.04131	1.53	0.566			154	0.000907493	0.08005	1.53	0.88438
	155	0.000156992	0.02633	1.54	0.1415			155	7.98055e-05	0.02259	1.54	0.566			155	8.32042e-05	0.02421	1.54	0.88438
	156	0.000313374	0.02987	1.55	0.1415			156	0.000345582	0.04402	1.55	0.566			156	0.000616783	0.06601	1.55	0.88438
	157	6.85749e-05	0.01619	1.56	0.1415			157	0.000718277	0.06077	1.56	0.566			157	0.00142	0.10023	1.56	0.88438
	158	2.572e-05	0.00979	1.57	0.1415			158	0.000148145	0.03207	1.57	0.566			158	0.00154	0.10426	1.57	0.88438
	159	5.73881e-05	0.01354	1.58	0.1415			159	5.49719e-05	0.01941	1.58	0.566			159	0.00145	0.10119	1.58	0.88438
	160	1.81371e-05	0.00865	1.59	0.1415			160	0.000295148	0.04562	1.59	0.566			160	0.000450893	0.05642	1.59	0.88438
	161	4.46764e-05	0.01236	1.6	0.1415			161	0.000333268	0.04188	1.6	0.566			161	0.000163012	0.03393	1.6	0.88438
	162	0.000235594	0.026	1.61	0.1415			162	0.000219422	0.03928	1.61	0.566			162	0.00089231	0.07939	1.61	0.88438
	163	9.88188e-05	0.01827	1.62	0.1415			163	0.000570981	0.05882	1.62	0.566			163	0.00132	0.09643	1.62	0.88438
	164	2.97862e-05	0.01128	1.63	0.1415			164	0.000160089	0.03264	1.63	0.566			164	0.00128	0.09506	1.63	0.88438
	165	9.48878e-06	0.00713	1.64	0.1415			165	5.95545e-05	0.01998	1.64	0.566			165	0.00157	0.10544	1.64	0.88438
	166	6.81128e-06	0.00653	1.65	0.1415			166	0.00029815	0.04573	1.65	0.566			166	0.000414923	0.05413	1.65	0.88438
	167	4.80068e-05	0.01285	1.66	0.1415			167	9.00004e-05	0.02494	1.66	0.566			167	0.000156819	0.03328	1.66	0.88438
	168	1.58457e-05	0.00823	1.67	0.1415			168	0.000420695	0.05399	1.67	0.566			168	0.000928471	0.081	1.67	0.88438
	169	8.65717e-05	0.01774	1.68	0.1415			169	0.000982802	0.08327	1.68	0.566			169	0.00166	0.1084	1.68	0.88438
	170	0.000308079	0.03115	1.69	0.1415			170	0.000119611	0.02899	1.69	0.566			170	0.000180035	0.03565	1.69	0.88438
				1.7	0.1415						1.7	0.566						1.7	0.88438
				1.71	0.1415						1.71	0.566						1.71	0.88438
				1.72	0.1415						1.72	0.566						1.72	0.88438
				1.73	0.1415						1.73	0.566						1.73	0.88438
				1.74	0.1415						1.74	0.566						1.74	0.88438
				1.75	0.1415						1.75	0.566						1.75	0.88438
				1.76	0.1415						1.76	0.566						1.76	0.88438
				1.77	0.1415						1.77	0.566						1.77	0.88438
				1.78	0.1415						1.78	0.566						1.78	0.88438
				1.79	0.1415						1.79	0.566						1.79	0.88438
				1.8	0.1415						1.8	0.566						1.8	0.88438
				1.81	0.1415						1.81	0.566						1.81	0.88438
				1.82	0.1415						1.82	0.566						1.82	0.88438
				1.83	0.1415						1.83	0.566						1.83	0.88438
				1.84	0.1415						1.84	0.566						1.84	0.88438
				1.85	0.1415						1.85	0.566						1.85	0.88438
				1.86	0.1415						1.86	0.566						1.86	0.88438
				1.87	0.1415						1.87	0.566						1.87	0.88438
				1.88	0.1415						1.88	0.566						1.88	0.88438
				1.89	0.1415						1.89	0.566						1.89	0.88438
				1.9	0.1415						1.9	0.566						1.9	0.88438
				1.91	0.1415						1.91	0.566						1.91	0.88438
				1.92	0.1415						1.92	0.566						1.92	0.88438
				1.93	0.1415						1.93	0.566						1.93	0.88438
				1.94	0.1415						1.94	0.566						1.94	0.88438
				1.95	0.1415						1.95	0.566						1.95	0.88438
				1.96	0.1415						1.96	0.566						1.96	0.88438
				1.97	0.1415						1.97	0.566						1.97	0.88438
				1.98	0.1415						1.98	0.566						1.98	0.88438
				1.99	0.1415						1.99	0.566						1.99	0.88438
				2	0.1415						2	0.566						2	0.88438
				2.01	0.1415						2.01	0.566						2.01	0.88438
				2.02	0.1415						2.02	0.566						2.02	0.88438
				2.03	0.1415						2.03	0.566						2.03	0.88438
				2.04	0.1415						2.04	0.566						2.04	0.88438
				2.05	0.1415						2.05	0.566						2.05	0.88438
				2.06	0.1415						2.06	0.566						2.06	0.88438
				2.07	0.1415						2.07	0.566						2.07	0.88438
				2.08	0.1415						2.08	0.566						2.08	0.88438
				2.09	0.1415						2.09	0.566						2.09	0.88438
				2.1	0.1415						2.1	0.566						2.1	0.88438
				2.11	0.1415						2.11	0.566						2.11	0.88438
				2.12	0.1415						2.12	0.566						2.12	0.88438
				2.13	0.1415						2.13	0.566						2.13	0.88438
				2.14	0.1415						2.14	0.566						2.14	0.88438
				2.15	0.1415						2.15	0.566						2.15	0.88438
				2.16	0.1415						2.16	0.566						2.16	0.88438
				2.17	0.1415						2.17	0.566						2.17	0.88438
				2.18	0.1415						2.18	0.566						2.18	0.88438
				2.19	0.1415						2.19	0.566						2.19	0.88438
				2.2	0.1415						2.2	0.566						2.2	0.88438
				2.21	0.1415						2.21	0.566						2.21	0.88438
				2.22	0.1415						2.22	0.566						2.22	0.88438
				2.23	0.1415						2.23	0.566						2.23	0.88438
				2.24	0.1415						2.24	0.566						2.24	0.88438
				2.25	0.1415						2.25	0.566						2.25	0.88438
				2.26	0.1415						2.26	0.566						2.26	0.88438
				2.27	0.1415						2.27	0.566						2.27	0.88438
				2.28	0.1415						2.28	0.566						2.28	0.88438
				2.29	0.1415						2.29	0.566						2.29	0.88438
				2.3	0.1415						2.3	0.566						2.3	0.88438
				2.31	0.1415						2.31	0.566						2.31	0.88438
				2.32	0.1415						2.32	0.566						2.32	0.88438
				2.33	0.1415						2.33	0.566						2.33	0.88438
				2.34	0.1415						2.34	0.566						2.34	0.88438
				2.35	0.1415						2.35	0.566						2.35	0.88438
				2.36	0.1415						2.36	0.566						2.36	0.88438
				2.37	0.1415						2.37	0.566						2.37	0.88438
				2.38	0.1415						2.38	0.566						2.38	0.88438
				2.39	0.1415						2.39	0.566						2.39	0.88438
				2.4	0.1415						2.4	0.566						2.4	0.88438
				2.41	0.1415						2.41	0.566						2.41	0.88438
				2.42	0.1415						2.42	0.566						2.42	0.88438
				2.43	0.1415						2.43	0.566						2.43	0.88438
				2.44	0.1415						2.44	0.566						2.44	0.88438
				2.45	0.1415						2.45	0.566						2.45	0.88438
				2.46	0.1415						2.46	0.566						2.46	0.88438
				2.47	0.1415						2.47	0.566						2.47	0.88438
				2.48	0.1415						2.48	0.566						2.48	0.88438
				2.49	0.1415						2.49	0.566						2.49	0.88438
				2.5	0.1415						2.5	0.566						2.5	0.88438
				2.51	0.1415						2.51	0.566						2.51	0.88438
				2.52	0.1415						2.52	0.566						2.52	0.88438
				2.53	0.1415						2.53	0.566						2.53	0.88438
				2.54	0.1415						2.54	0.566						2.54	0.88438
				2.55	0.1415						2.55	0.566						2.55	0.88438
				2.56	0.1415						2.56	0.566						2.56	0.88438
				2.57	0.1415						2.57	0.566						2.57	0.88438
				2.58	0.1415						2.58	0.566						2.58	0.88438
				2.59	0.1415						2.59	0.566						2.59	0.88438
				2.6	0.1415						2.6	0.566						2.6	0.88438
				2.61	0.1415						2.61	0.566						2.61	0.88438
				2.62	0.1415						2.62	0.566						2.62	0.88438
				2.63	0.1415						2.63	0.566						2.63	0.88438
				2.64	0.1415						2.64	0.566						2.64	0.88438
				2.65	0.1415						2.65	0.566						2.65	0.88438
				2.66	0.1415						2.66	0.566						2.66	0.88438
				2.67	0.1415						2.67	0.566						2.67	0.88438
				2.68	0.1415						2.68	0.566						2.68	0.88438
				2.69	0.1415						2.69	0.566						2.69	0.88438
				2.7	0.1415						2.7	0.566						2.7	0.88438
				2.71	0.1415						2.71	0.566						2.71	0.88438
				2.72	0.1415						2.72	0.566						2.72	0.88438
				2.73	0.1415						2.73	0.566						2.73	0.88438
				2.74	0.1415						2.74	0.566						2.74	0.88438
				2.75	0.1415						2.75	0.566						2.75	0.88438
				2.76	0.1415						2.76	0.566						2.76	0.88438
				2.77	0.1415						2.77	0.566						2.77	0.88438
				2.78	0.1415						2.78	0.566						2.78	0.88438
				2.79	0.1415						2.79	0.566						2.79	0.88438
				2.8	0.1415						2.8	0.566						2.8	0.88438
				2.81	0.1415						2.81	0.566						2.81	0.88438
				2.82	0.1415						2.82	0.566						2.82	0.88438
				2.83	0.1415						2.83	0.566						2.83	0.88438
				2.84	0.1415						2.84	0.566						2.84	0.88438
				2.85	0.1415						2.85	0.566						2.85	0.88438
				2.86	0.1415						2.86	0.566						2.86	0.88438
				2.87	0.1415						2.87	0.566						2.87	0.88438
				2.88	0.1415						2.88	0.566						2.88	0.88438
				2.89	0.1415						2.89	0.566						2.89	0.88438
				2.9	0.1415						2.9	0.566						2.9	0.88438
				2.91	0.1415						2.91	0.566						2.91	0.88438
				2.92	0.1415						2.92	0.566						2.92	0.88438
				2.93	0.1415						2.93	0.566						2.93	0.88438
				2.94	0.1415						2.94	0.566						2.94	0.88438
				2.95	0.1415						2.95	0.566						2.95	0.88438
				2.96	0.1415						2.96	0.566						2.96	0.88438
				2.97	0.1415						2.97	0.566						2.97	0.88438
				2.98	0.1415						2.98	0.566						2.98	0.88438
				2.99	0.1415						2.99	0.566						2.99	0.88438
				3	0.1415						3	0.566						3	0.88438
				3.01	0.1415						3.01	0.566						3.01	0.88438
				3.02	0.1415						3.02	0.566						3.02	0.88438
				3.03	0.1415						3.03	0.566						3.03	0.88438
				3.04	0.1415						3.04	0.566						3.04	0.88438
				3.05	0.1415						3.05	0.566						3.05	0.88438
				3.06	0.1415						3.06	0.566						3.06	0.88438
				3.07	0.1415						3.07	0.566						3.07	0.88438
				3.08	0.1415						3.08	0.566						3.08	0.88438
				3.09	0.1415						3.09	0.566						3.09	0.88438
				3.1	0.1415						3.1	0.566						3.1	0.88438
				3.11	0.1415						3.11	0.566						3.11	0.88438
				3.12	0.1415						3.12	0.566						3.12	0.88438
				3.13	0.1415						3.13	0.566						3.13	0.88438
				3.14	0.1415						3.14	0.566						3.14	0.88438
				3.15	0.1415						3.15	0.566						3.15	0.88438
				3.16	0.1415						3.16	0.566						3.16	0.88438
				3.17	0.1415						3.17	0.566						3.17	0.88438
				3.18	0.1415						3.18	0.566						3.18	0.88438
				3.19	0.1415						3.19	0.566						3.19	0.88438
				3.2	0.1415						3.2	0.566						3.2	0.88438
				3.21	0.1415						3.21	0.566						3.21	0.88438
				3.22	0.1415						3.22	0.566						3.22	0.88438
				3.23	0.1415						3.23	0.566						3.23	0.88438
				3.24	0.1415						3.24	0.566						3.24	0.88438
				3.25	0.1415						3.25	0.566						3.25	0.88438
				3.26	0.1415						3.26	0.566						3.26	0.88438
				3.27	0.1415						3.27	0.566						3.27	0.88438
				3.28	0.1415						3.28	0.566						3.28	0.88438
				3.29	0.1415						3.29	0.566						3.29	0.88438
				3.3	0.1415						3.3	0.566						3.3	0.88438
				3.31	0.1415						3.31	0.566						3.31	0.88438
				3.32	0.1415						3.32	0.566						3.32	0.88438
				3.33	0.1415						3.33	0.566						3.33	0.88438
				3.34	0.1415						3.34	0.566						3.34	0.88438
				3.35	0.1415						3.35	0.566						3.35	0.88438
				3.36	0.1415						3.36	0.566						3.36	0.88438
				3.37	0.1415						3.37	0.566						3.37	0.88438
				3.38	0.1415						3.38	0.566						3.38	0.88438
				3.39	0.1415						3.39	0.566						3.39	0.88438
				3.4	0.1415						3.4	0.566						3.4	0.88438
				3.41	0.1415						3.41	0.566						3.41	0.88438
				3.42	0.1415						3.42	0.566						3.42	0.88438
				3.43	0.1415						3.43	0.566						3.43	0.88438
				3.44	0.1415						3.44	0.566						3.44	0.88438
				3.45	0.1415						3.45	0.566						3.45	0.88438
				3.46	0.1415						3.46	0.566						3.46	0.88438
				3.47	0.1415						3.47	0.566						3.47	0.88438
				3.48	0.1415						3.48	0.566						3.48	0.88438
				3.49	0.1415						3.49	0.566						3.49	0.88438
				3.5	0.1415						3.5	0.566						3.5	0.88438
				3.51	0.1415						3.51	0.566						3.51	0.88438
				3.52	0.1415						3.52	0.566						3.52	0.88438
				3.53	0.1415						3.53	0.566						3.53	0.88438
				3.54	0.1415						3.54	0.566						3.54	0.88438
				3.55	0.1415						3.55	0.566						3.55	0.88438
				3.56	0.1415						3.56	0.566						3.56	0.88438
				3.57	0.1415						3.57	0.566						3.57	0.88438
				3.58	0.1415						3.58	0.566						3.58	0.88438
				3.59	0.1415						3.59	0.566						3.59	0.88438
				3.6	0.1415						3.6	0.566						3.6	0.88438
				3.61	0.1415						3.61	0.566						3.61	0.88438
				3.62	0.1415						3.62	0.566						3.62	0.88438
				3.63	0.1415						3.63	0.566						3.63	0.88438
				3.64	0.1415						3.64	0.566						3.64	0.88438
				3.65	0.1415						3.65	0.566						3.65	0.88438
				3.66	0.1415						3.66	0.566						3.66	0.88438
				3.67	0.1415						3.67	0.566						3.67	0.88438
				3.68	0.1415						3.68	0.566						3.68	0.88438
				3.69	0.1415						3.69	0.566						3.69	0.88438
				3.7	0.1415						3.7	0.566						3.7	0.88438
				3.71	0.1415						3.71	0.566						3.71	0.88438
				3.72	0.1415						3.72	0.566						3.72	0.88438
				3.73	0.1415						3.73	0.566						3.73	0.88438
				3.74	0.1415						3.74	0.566						3.74	0.88438
				3.75	0.1415						3.75	0.566						3.75	0.88438
				3.76	0.1415						3.76	0.566						3.76	0.88438
				3.77	0.1415						3.77	0.566						3.77	0.88438
				3.78	0.1415						3.78	0.566						3.78	0.88438
				3.79	0.1415						3.79	0.566						3.79	0.88438
				3.8	0.1415						3.8	0.566						3.8	0.88438
				3.81	0.1415						3.81	0.566						3.81	0.88438
				3.82	0.1415						3.82	0.566						3.82	0.88438
				3.83	0.1415						3.83	0.566						3.83	0.88438
				3.84	0.1415						3.84	0.566						3.84	0.88438
				3.85	0.1415						3.85	0.566						3.85	0.88438
				3.86	0.1415						3.86	0.566						3.86	0.88438
				3.87	0.1415						3.87	0.566						3.87	0.88438
				3.88	0.1415						3.88	0.566						3.88	0.88438
				3.89	0.1415						3.89	0.566						3.89	0.88438
				3.9	0.1415						3.9	0.566						3.9	0.88438
				3.91	0.1415						3.91	0.566						3.91	0.88438
				3.92	0.1415						3.92	0.566						3.92	0.88438
				3.93	0.1415						3.93	0.566						3.93	0.88438
				3.94	0.1415						3.94	0.566						3.94	0.88438
				3.95	0.1415						3.95	0.566						3.95	0.88438
				3.96	0.1415						3.96	0.566						3.96	0.88438
				3.97	0.1415						3.97	0.566						3.97	0.88438
				3.98	0.1415						3.98	0.566						3.98	0.88438
				3.99	0.1415						3.99	0.566						3.99	0.88438
				4	0.1415						4	0.566						4	0.88438
				4.01	0.1415						4.01	0.566						4.01	0.88438
				4.02	0.1415						4.02	0.566						4.02	0.88438
				4.03	0.1415						4.03	0.566						4.03	0.88438
				4.04	0.1415						4.04	0.566						4.04	0.88438
				4.05	0.1415						4.05	0.566						4.05	0.88438
				4.06	0.1415						4.06	0.566						4.06	0.88438
				4.07	0.1415						4.07	0.566						4.07	0.88438
				4.08	0.1415						4.08	0.566						4.08	0.88438
				4.09	0.1415						4.09	0.566						4.09	0.88438
				4.1	0.1415						4.1	0.566						4.1	0.88438
				4.11	0.1415						4.11	0.566						4.11	0.88438
				4.12	0.1415						4.12	0.566						4.12	0.88438
				4.13	0.1415						4.13	0.566						4.13	0.88438
				4.14	0.1415						4.14	0.566						4.14	0.88438
				4.15	0.1415						4.15	0.566						4.15	0.88438
				4.16	0.1415						4.16	0.566						4.16	0.88438
				4.17	0.1415						4.17	0.566						4.17	0.88438
				4.18	0.1415						4.18	0.566						4.18	0.88438
				4.19	0.1415						4.19	0.566						4.19	0.88438
				4.2	0.1415						4.2	0.566						4.2	0.88438
				4.21	0.1415						4.21	0.566						4.21	0.88438
				4.22	0.1415						4.22	0.566						4.22	0.88438
				4.23	0.1415						4.23	0.566						4.23	0.88438
				4.24	0.1415						4.24	0.566						4.24	0.88438
				4.25	0.1415						4.25	0.566						4.25	0.88438
				4.26	0.1415						4.26	0.566						4.26	0.88438
				4.27	0.1415						4.27	0.566						4.27	0.88438
				4.28	0.1415						4.28	0.566						4.28	0.88438
				4.29	0.1415						4.29	0.566						4.29	0.88438
				4.3	0.1415						4.3	0.566						4.3	0.88438
				4.31	0.1415						4.31	0.566						4.31	0.88438
				4.32	0.1415						4.32	0.566						4.32	0.88438
				4.33	0.1415						4.33	0.566						4.33	0.88438
				4.34	0.1415						4.34	0.566						4.34	0.88438
				4.35	0.1415						4.35	0.566						4.35	0.88438
				4.36	0.1415						4.36	0.566						4.36	0.88438
				4.37	0.1415						4.37	0.566						4.37	0.88438
				4.38	0.1415						4.38	0.566						4.38	0.88438
				4.39	0.1415						4.39	0.566						4.39	0.88438
				4.4	0.1415						4.4	0.566						4.4	0.88438
				4.41	0.1415						4.41	0.566						4.41	0.88438
				4.42	0.1415						4.42	0.566						4.42	0.88438
				4.43	0.1415						4.43	0.566						4.43	0.88438
				4.44	0.1415						4.44	0.566						4.44	0.88438
				4.45	0.1415						4.45	0.566						4.45	0.88438
				4.46	0.1415						4.46	0.566						4.46	0.88438
				4.47	0.1415						4.47	0.566						4.47	0.88438
				4.48	0.1415						4.48	0.566						4.48	0.88438
				4.49	0.1415						4.49	0.566						4.49	0.88438
				4.5	0.1415						4.5	0.566						4.5	0.88438
				4.51	0.1415						4.51	0.566						4.51	0.88438
				4.52	0.1415						4.52	0.566						4.52	0.88438
				4.53	0.1415						4.53	0.566						4.53	0.88438
				4.54	0.1415						4.54	0.566						4.54	0.88438
				4.55	0.1415						4.55	0.566						4.55	0.88438
				4.56	0.1415						4.56	0.566						4.56	0.88438
				4.57	0.1415						4.57	0.566						4.57	0.88438
				4.58	0.1415						4.58	0.566						4.58	0.88438
				4.59	0.1415						4.59	0.566						4.59	0.88438
				4.6	0.1415						4.6	0.566						4.6	0.88438
				4.61	0.1415						4.61	0.566						4.61	0.88438
				4.62	0.1415						4.62	0.566						4.62	0.88438
				4.63	0.1415						4.63	0.566						4.63	0.88438
				4.64	0.1415						4.64	0.566						4.64	0.88438
				4.65	0.1415						4.65	0.566						4.65	0.88438
				4.66	0.1415						4.66	0.566						4.66	0.88438
				4.67	0.1415						4.67	0.566						4.67	0.88438
				4.68	0.1415						4.68	0.566						4.68	0.88438
				4.69	0.1415						4.69	0.566						4.69	0.88438
				4.7	0.1415						4.7	0.566						4.7	0.88438
				4.71	0.1415						4.71	0.566						4.71	0.88438
				4.72	0.1415						4.72	0.566						4.72	0.88438
				4.73	0.1415						4.73	0.566						4.73	0.88438
				4.74	0.1415						4.74	0.566						4.74	0.88438
				4.75	0.1415						4.75	0.566						4.75	0.88438
				4.76	0.1415						4.76	0.566						4.76	0.88438
				4.77	0.1415						4.77	0.566						4.77	0.88438
				4.78	0.1415						4.78	0.566						4.78	0.88438
				4.79	0.1415						4.79	0.566						4.79	0.88438
				4.8	0.1415						4.8	0.566						4.8	0.88438
				4.81	0.1415						4.81	0.566						4.81	0.88438
				4.82	0.1415						4.82	0.566						4.82	0.88438
				4.83	0.1415						4.83	0.566						4.83	0.88438
				4.84	0.1415						4.84	0.566						4.84	0.88438
				4.85	0.1415						4.85	0.566						4.85	0.88438
				4.86	0.1415						4.86	0.566						4.86	0.88438
				4.87	0.1415						4.87	0.566						4.87	0.88438
				4.88	0.1415						4.88	0.566						4.88	0.88438
				4.89	0.1415						4.89	0.566						4.89	0.88438
				4.9	0.1415						4.9	0.566						4.9	0.88438
				4.91	0.1415						4.91	0.566						4.91	0.88438
				4.92	0.1415						4.92	0.566						4.92	0.88438
				4.93	0.1415						4.93	0.566						4.93	0.88438
				4.94	0.1415						4.94	0.566						4.94	0.88438
				4.95	0.1415						4.95	0.566						4.95	0.88438
				4.96	0.1415						4.96	0.566						4.96	0.88438
				4.97	0.1415						4.97	0.566						4.97	0.88438
				4.98	0.1415						4.98	0.566						4.98	0.88438
				4.99	0.1415						4.99	0.566						4.99	0.88438
				5	0.1415						5	0.566						5	0.88438
				5.01	0.1415						5.01	0.566						5.01	0.88438
				5.02	0.1415						5.02	0.566						5.02	0.88438
				5.03	0.1415						5.03	0.566						5.03	0.88438
				5.04	0.1415						5.04	0.566						5.04	0.88438
				5.05	0.1415						5.05	0.566						5.05	0.88438
				5.06	0.1415						5.06	0.566						5.06	0.88438
				5.07	0.1415						5.07	0.566						5.07	0.88438
				5.08	0.1415						5.08	0.566						5.08	0.88438
				5.09	0.1415						5.09	0.566						5.09	0.88438
				5.1	0.1415						5.1	0.566						5.1	0.88438
				5.11	0.1415						5.11	0.566						5.11	0.88438
				5.12	0.1415						5.12	0.566						5.12	0.88438
				5.13	0.1415						5.13	0.566						5.13	0.88438
				5.14	0.1415						5.14	0.566						5.14	0.88438
				5.15	0.1415						5.15	0.566						5.15	0.88438
				5.16	0.1415						5.16	0.566						5.16	0.88438
				5.17	0.1415						5.17	0.566						5.17	0.88438
				5.18	0.1415						5.18	0.566						5.18	0.88438
				5.19	0.1415						5.19	0.566						5.19	0.88438
				5.2	0.1415						5.2	0.566						5.2	0.88438
				5.21	0.1415						5.21	0.566						5.21	0.88438
				5.22	0.1415						5.22	0.566						5.22	0.88438
				5.23	0.1415						5.23	0.566						5.23	0.88438
				5.24	0.1415						5.24	0.566						5.24	0.88438
				5.25	0.1415						5.25	0.566						5.25	0.88438
				5.26	0.1415						5.26	0.566						5.26	0.88438
				5.27	0.1415						5.27	0.566						5.27	0.88438
				5.28	0.1415						5.28	0.566						5.28	0.88438
				5.29	0.1415						5.29	0.566						5.29	0.88438
				5.3	0.1415						5.3	0.566						5.3	0.88438
				5.31	0.1415						5.31	0.566						5.31	0.88438
				5.32	0.1415						5.32	0.566						5.32	0.88438
				5.33	0.1415						5.33	0.566						5.33	0.88438
				5.34	0.1415						5.34	0.566						5.34	0.88438
				5.35	0.1415						5.35	0.566						5.35	0.88438
				5.36	0.1415						5.36	0.566						5.36	0.88438
				5.37	0.1415						5.37	0.566						5.37	0.88438
				5.38	0.1415						5.38	0.566						5.38	0.88438
				5.39	0.1415						5.39	0.566						5.39	0.88438
				5.4	0.1415						5.4	0.566						5.4	0.88438
				5.41	0.1415						5.41	0.566						5.41	0.88438
				5.42	0.1415						5.42	0.566						5.42	0.88438
				5.43	0.1415						5.43	0.566						5.43	0.88438
				5.44	0.1415						5.44	0.566						5.44	0.88438
				5.45	0.1415						5.45	0.566						5.45	0.88438
				5.46	0.1415						5.46	0.566						5.46	0.88438
				5.47	0.1415						5.47	0.566						5.47	0.88438
				5.48	0.1415						5.48	0.566						5.48	0.88438
				5.49	0.1415						5.49	0.566						5.49	0.88438
				5.5	0.1415						5.5	0.566						5.5	0.88438
				5.51	0.1415						5.51	0.566						5.51	0.88438
				5.52	0.1415						5.52	0.566						5.52	0.88438
				5.53	0.1415						5.53	0.566						5.53	0.88438
				5.54	0.1415						5.54	0.566						5.54	0.88438
				5.55	0.1415						5.55	0.566						5.55	0.88438
				5.56	0.1415						5.56	0.566						5.56	0.88438
				5.57	0.1415						5.57	0.566						5.57	0.88438
				5.58	0.1415						5.58	0.566						5.58	0.88438
				5.59	0.1415						5.59	0.566						5.59	0.88438
				5.6	0.1415						5.6	0.566						5.6	0.88438
				5.61	0.1415						5.61	0.566						5.61	0.88438
				5.62	0.1415						5.62	0.566						5.62	0.88438
				5.63	0.1415						5.63	0.566						5.63	0.88438
				5.64	0.1415						5.64	0.566						5.64	0.88438
				5.65	0.1415						5.65	0.566						5.65	0.88438
				5.66	0.1415						5.66	0.566						5.66	0.88438
				5.67	0.1415						5.67	0.566						5.67	0.88438
				5.68	0.1415						5.68	0.566						5.68	0.88438
				5.69	0.1415						5.69	0.566						5.69	0.88438
				5.7	0.1415						5.7	0.566						5.7	0.88438
				5.71	0.1415						5.71	0.566						5.71	0.88438
				5.72	0.1415						5.72	0.566						5.72	0.88438
				5.73	0.1415						5.73	0.566						5.73	0.88438
				5.74	0.1415						5.74	0.566						5.74	0.88438
				5.75	0.1415						5.75	0.566						5.75	0.88438
				5.76	0.1415						5.76	0.566						5.76	0.88438
				5.77	0.1415						5.77	0.566						5.77	0.88438
				5.78	0.1415						5.78	0.566						5.78	0.88438
				5.79	0.1415						5.79	0.566						5.79	0.88438
				5.8	0.1415						5.8	0.566						5.8	0.88438
				5.81	0.1415						5.81	0.566						5.81	0.88438
				5.82	0.1415						5.82	0.566						5.82	0.88438
				5.83	0.1415						5.83	0.566						5.83	0.88438
				5.84	0.1415						5.84	0.566						5.84	0.88438
				5.85	0.1415						5.85	0.566						5.85	0.88438
				5.86	0.1415						5.86	0.566						5.86	0.88438
				5.87	0.1415						5.87	0.566						5.87	0.88438
				5.88	0.1415						5.88	0.566						5.88	0.88438
				5.89	0.1415						5.89	0.566						5.89	0.88438
				5.9	0.1415						5.9	0.566						5.9	0.88438
				5.91	0.1415						5.91	0.566						5.91	0.88438
				5.92	0.1415						5.92	0.566						5.92	0.88438
				5.93	0.1415						5.93	0.566						5.93	0.88438
				5.94	0.1415						5.94	0.566						5.94	0.88438
				5.95	0.1415						5.95	0.566						5.95	0.88438
				5.96	0.1415						5.96	0.566						5.96	0.88438
				5.97	0.1415						5.97	0.566						5.97	0.88438
				5.98	0.1415						5.98	0.566						5.98	0.88438
				5.99	0.1415						5.99	0.566						5.99	0.88438
				6	0.1415						6	0.566						6	0.88438
				6.01	0.1415						6.01	0.566						6.01	0.88438
				6.02	0.1415						6.02	0.566						6.02	0.88438
				6.03	0.1415						6.03	0.566						6.03	0.88438
				6.04	0.1415						6.04	0.566						6.04	0.88438
				6.05	0.1415						6.05	0.566						6.05	0.88438
				6.06	0.1415						6.06	0.566						6.06	0.88438
				6.07	0.1415						6.07	0.566						6.07	0.88438
				6.08	0.1415						6.08	0.566						6.08	0.88438
				6.09	0.1415						6.09	0.566						6.09	0.88438
				6.1	0.1415						6.1	0.566						6.1	0.88438
				6.11	0.1415						6.11	0.566						6.11	0.88438
				6.12	0.1415						6.12	0.566						6.12	0.88438
				6.13	0.1415						6.13	0.566						6.13	0.88438
				6.14	0.1415						6.14	0.566						6.14	0.88438
				6.15	0.1415						6.15	0.566						6.15	0.88438
				6.16	0.1415						6.16	0.566						6.16	0.88438
				6.17	0.1415						6.17	0.566						6.17	0.88438
				6.18	0.1415						6.18	0.566						6.18	0.88438
				6.19	0.1415						6.19	0.566						6.19	0.88438
				6.2	0.1415						6.2	0.566						6.2	0.88438
				6.21	0.1415						6.21	0.566						6.21	0.88438
				6.22	0.1415						6.22	0.566						6.22	0.88438
				6.23	0.1415						6.23	0.566						6.23	0.88438
				6.24	0.1415						6.24	0.566						6.24	0.88438
				6.25	0.1415						6.25	0.566						6.25	0.88438
				6.26	0.1415						6.26	0.566						6.26	0.88438
				6.27	0.1415						6.27	0.566						6.27	0.88438
				6.28	0.1415						6.28	0.566						6.28	0.88438
				6.29	0.1415						6.29	0.566						6.29	0.88438
				6.3	0.1415						6.3	0.566						6.3	0.88438
				6.31	0.1415						6.31	0.566						6.31	0.88438
				6.32	0.1415						6.32	0.566						6.32	0.88438
				6.33	0.1415						6.33	0.566						6.33	0.88438
				6.34	0.1415						6.34	0.566						6.34	0.88438
				6.35	0.1415						6.35	0.566						6.35	0.88438
				6.36	0.1415						6.36	0.566						6.36	0.88438
				6.37	0.1415						6.37	0.566						6.37	0.88438
				6.38	0.1415						6.38	0.566						6.38	0.88438
				6.39	0.1415						6.39	0.566						6.39	0.88438
				6.4	0.1415						6.4	0.566						6.4	0.88438
				6.41	0.1415						6.41	0.566						6.41	0.88438
				6.42	0.1415						6.42	0.566						6.42	0.88438
				6.43	0.1415						6.43	0.566						6.43	0.88438
				6.44	0.1415						6.44	0.566						6.44	0.88438
				6.45	0.1415						6.45	0.566						6.45	0.88438
				6.46	0.1415						6.46	0.566						6.46	0.88438
				6.47	0.1415						6.47	0.566						6.47	0.88438
				6.48	0.1415						6.48	0.566						6.48	0.88438
				6.49	0.1415						6.49	0.566						6.49	0.88438
				6.5	0.1415						6.5	0.566						6.5	0.88438
				6.51	0.1415						6.51	0.566						6.51	0.88438
				6.52	0.1415						6.52	0.566						6.52	0.88438
				6.53	0.1415						6.53	0.566						6.53	0.88438
				6.54	0.1415						6.54	0.566						6.54	0.88438
				6.55	0.1415						6.55	0.566						6.55	0.88438
				6.56	0.1415						6.56	0.566						6.56	0.88438
				6.57	0.1415						6.57	0.566						6.57	0.88438
				6.58	0.1415						6.58	0.566						6.58	0.88438
				6.59	0.1415						6.59	0.566						6.59	0.88438
				6.6	0.1415						6.6	0.566						6.6	0.88438
				6.61	0.1415						6.61	0.566						6.61	0.88438
				6.62	0.1415						6.62	0.566						6.62	0.88438
				6.63	0.1415						6.63	0.566						6.63	0.88438
				6.64	0.1415						6.64	0.566						6.64	0.88438
				6.65	0.1415						6.65	0.566						6.65	0.88438
				6.66	0.1415						6.66	0.566						6.66	0.88438
				6.67	0.1415						6.67	0.566						6.67	0.88438
				6.68	0.1415						6.68	0.566						6.68	0.88438
				6.69	0.1415						6.69	0.566						6.69	0.88438
				6.7	0.1415						6.7	0.566						6.7	0.88438
				6.71	0.1415						6.71	0.566						6.71	0.88438
				6.72	0.1415						6.72	0.566						6.72	0.88438
				6.73	0.1415						6.73	0.566						6.73	0.88438
				6.74	0.1415						6.74	0.566						6.74	0.88438
				6.75	0.1415						6.75	0.566						6.75	0.88438
				6.76	0.1415						6.76	0.566						6.76	0.88438
				6.77	0.1415						6.77	0.566						6.77	0.88438
				6.78	0.1415						6.78	0.566						6.78	0.88438
				6.79	0.1415						6.79	0.566						6.79	0.88438
				6.8	0.1415						6.8	0.566						6.8	0.88438
				6.81	0.1415						6.81	0.566						6.81	0.88438
				6.82	0.1415						6.82	0.566						6.82	0.88438
				6.83	0.1415						6.83	0.566						6.83	0.88438
				6.84	0.1415						6.84	0.566						6.84	0.88438
				6.85	0.1415						6.85	0.566						6.85	0.88438
				6.86	0.1415						6.86	0.566						6.86	0.88438
				6.87	0.1415						6.87	0.566						6.87	0.88438
				6.88	0.1415						6.88	0.566						6.88	0.88438
				6.89	0.1415						6.89	0.566						6.89	0.88438
				6.9	0.1415						6.9	0.566						6.9	0.88438
				6.91	0.1415						6.91	0.566						6.91	0.88438
				6.92	0.1415						6.92	0.566						6.92	0.88438
				6.93	0.1415						6.93	0.566						6.93	0.88438
				6.94	0.1415						6.94	0.566						6.94	0.88438
				6.95	0.1415						6.95	0.566						6.95	0.88438
				6.96	0.1415						6.96	0.566						6.96	0.88438
				6.97	0.1415						6.97	0.566						6.97	0.88438
				6.98	0.1415						6.98	0.566						6.98	0.88438
				6.99	0.1415						6.99	0.566						6.99	0.88438
				7	0.1415						7	0.566						7	0.88438
				7.01	0.1415						7.01	0.566						7.01	0.88438
				7.02	0.1415						7.02	0.566						7.02	0.88438
				7.03	0.1415						7.03	0.566						7.03	0.88438
				7.04	0.1415						7.04	0.566						7.04	0.88438
				7.05	0.1415						7.05	0.566						7.05	0.88438
				7.06	0.1415						7.06	0.566						7.06	0.88438
				7.07	0.1415						7.07	0.566						7.07	0.88438
				7.08	0.1415						7.08	0.566						7.08	0.88438
				7.09	0.1415						7.09	0.566						7.09	0.88438
				7.1	0.1415						7.1	0.566						7.1	0.88438
				7.11	0.1415						7.11	0.566						7.11	0.88438
				7.12	0.1415						7.12	0.566						7.12	0.88438
				7.13	0.1415						7.13	0.566						7.13	0.88438
				7.14	0.1415						7.14	0.566						7.14	0.88438
				7.15	0.1415						7.15	0.566						7.15	0.88438
				7.16	0.1415						7.16	0.566						7.16	0.88438
				7.17	0.1415						7.17	0.566						7.17	0.88438
				7.18	0.1415						7.18	0.566						7.18	0.88438
				7.19	0.1415						7.19	0.566						7.19	0.88438
				7.2	0.1415						7.2	0.566						7.2	0.88438
				7.21	0.1415						7.21	0.566						7.21	0.88438
				7.22	0.1415						7.22	0.566						7.22	0.88438
				7.23	0.1415						7.23	0.566						7.23	0.88438
				7.24	0.1415						7.24	0.566						7.24	0.88438
				7.25	0.1415						7.25	0.566						7.25	0.88438
				7.26	0.1415						7.26	0.566						7.26	0.88438
				7.27	0.1415						7.27	0.566						7.27	0.88438
				7.28	0.1415						7.28	0.566						7.28	0.88438
				7.29	0.1415						7.29	0.566						7.29	0.88438
				7.3	0.1415						7.3	0.566						7.3	0.88438
				7.31	0.1415						7.31	0.566						7.31	0.88438
				7.32	0.1415						7.32	0.566						7.32	0.88438
				7.33	0.1415						7.33	0.566						7.33	0.88438
				7.34	0.1415						7.34	0.566						7.34	0.88438
				7.35	0.1415						7.35	0.566						7.35	0.88438
				7.36	0.1415						7.36	0.566						7.36	0.88438
				7.37	0.1415						7.37	0.566						7.37	0.88438
				7.38	0.1415						7.38	0.566						7.38	0.88438
				7.39	0.1415						7.39	0.566						7.39	0.88438
				7.4	0.1415						7.4	0.566						7.4	0.88438
				7.41	0.1415						7.41	0.566						7.41	0.88438
				7.42	0.1415						7.42	0.566						7.42	0.88438
				7.43	0.1415						7.43	0.566						7.43	0.88438
				7.44	0.1415						7.44	0.566						7.44	0.88438
				7.45	0.1415						7.45	0.566						7.45	0.88438
				7.46	0.1415						7.46	0.566						7.46	0.88438
				7.47	0.1415						7.47	0.566						7.47	0.88438
				7.48	0.1415						7.48	0.566						7.48	0.88438
				7.49	0.1415						7.49	0.566						7.49	0.88438
				7.5	0.1415						7.5	0.566						7.5	0.88438
				7.51	0.1415						7.51	0.566						7.51	0.88438
				7.52	0.1415						7.52	0.566						7.52	0.88438
				7.53	0.1415						7.53	0.566						7.53	0.88438
				7.54	0.1415						7.54	0.566						7.54	0.88438
				7.55	0.1415						7.55	0.566						7.55	0.88438
				7.56	0.1415						7.56	0.566						7.56	0.88438
				7.57	0.1415						7.57	0.566						7.57	0.88438
				7.58	0.1415						7.58	0.566						7.58	0.88438
				7.59	0.1415						7.59	0.566						7.59	0.88438
				7.6	0.1415						7.6	0.566						7.6	0.88438
				7.61	0.1415						7.61	0.566						7.61	0.88438
				7.62	0.1415						7.62	0.566						7.62	0.88438
				7.63	0.1415						7.63	0.566						7.63	0.88438
				7.64	0.1415						7.64	0.566						7.64	0.88438
				7.65	0.1415						7.65	0.566						7.65	0.88438
				7.66	0.1415						7.66	0.566						7.66	0.88438
				7.67	0.1415						7.67	0.566						7.67	0.88438
				7.68	0.1415						7.68	0.566						7.68	0.88438
				7.69	0.1415						7.69	0.566						7.69	0.88438
				7.7	0.1415						7.7	0.566						7.7	0.88438
				7.71	0.1415						7.71	0.566						7.71	0.88438
				7.72	0.1415						7.72	0.566						7.72	0.88438
				7.73	0.1415						7.73	0.566						7.73	0.88438
				7.74	0.1415						7.74	0.566						7.74	0.88438
				7.75	0.1415						7.75	0.566						7.75	0.88438
				7.76	0.1415						7.76	0.566						7.76	0.88438
				7.77	0.1415						7.77	0.566						7.77	0.88438
				7.78	0.1415						7.78	0.566						7.78	0.88438
				7.79	0.1415						7.79	0.566						7.79	0.88438
				7.8	0.1415						7.8	0.566						7.8	0.88438
				7.81	0.1415						7.81	0.566						7.81	0.88438
				7.82	0.1415						7.82	0.566						7.82	0.88438
				7.83	0.1415						7.83	0.566						7.83	0.88438
				7.84	0.1415						7.84	0.566						7.84	0.88438
				7.85	0.1415						7.85	0.566						7.85	0.88438
				7.86	0.1415						7.86	0.566						7.86	0.88438
				7.87	0.1415						7.87	0.566						7.87	0.88438
				7.88	0.1415						7.88	0.566						7.88	0.88438
				7.89	0.1415						7.89	0.566						7.89	0.88438
				7.9	0.1415						7.9	0.566						7.9	0.88438
				7.91	0.1415						7.91	0.566						7.91	0.88438
				7.92	0.1415						7.92	0.566						7.92	0.88438
				7.93	0.1415						7.93	0.566						7.93	0.88438
				7.94	0.1415						7.94	0.566						7.94	0.88438
				7.95	0.1415						7.95	0.566						7.95	0.88438
				7.96	0.1415						7.96	0.566						7.96	0.88438
				7.97	0.1415						7.97	0.566						7.97	0.88438
				7.98	0.1415						7.98	0.566						7.98	0.88438
				7.99	0.1415						7.99	0.566						7.99	0.88438
				8	0.1415						8	0.566						8	0.88438
				8.01	0.1415						8.01	0.566						8.01	0.88438
				8.02	0.1415						8.02	0.566						8.02	0.88438
				8.03	0.1415						8.03	0.566						8.03	0.88438
				8.04	0.1415						8.04	0.566						8.04	0.88438
				8.05	0.1415						8.05	0.566						8.05	0.88438
				8.06	0.1415						8.06	0.566						8.06	0.88438
				8.07	0.1415						8.07	0.566						8.07	0.88438
				8.08	0.1415						8.08	0.566						8.08	0.88438
				8.09	0.1415						8.09	0.566						8.09	0.88438
				8.1	0.1415						8.1	0.566						8.1	0.88438
				8.11	0.1415						8.11	0.566						8.11	0.88438
				8.12	0.1415						8.12	0.566						8.12	0.88438
				8.13	0.1415						8.13	0.566						8.13	0.88438
				8.14	0.1415						8.14	0.566						8.14	0.88438
				8.15	0.1415						8.15	0.566						8.15	0.88438
				8.16	0.1415						8.16	0.566						8.16	0.88438
				8.17	0.1415						8.17	0.566						8.17	0.88438
				8.18	0.1415						8.18	0.566						8.18	0.88438
				8.19	0.1415						8.19	0.566						8.19	0.88438
				8.2	0.1415						8.2	0.566						8.2	0.88438
				8.21	0.1415						8.21	0.566						8.21	0.88438
				8.22	0.1415						8.22	0.566						8.22	0.88438
				8.23	0.1415						8.23	0.566						8.23	0.88438
				8.24	0.1415						8.24	0.566						8.24	0.88438
				8.25	0.1415						8.25	0.566						8.25	0.88438
				8.26	0.1415						8.26	0.566						8.26	0.88438
				8.27	0.1415						8.27	0.566						8.27	0.88438
				8.28	0.1415						8.28	0.566						8.28	0.88438
				8.29	0.1415						8.29	0.566						8.29	0.88438
				8.3	0.1415						8.3	0.566						8.3	0.88438
				8.31	0.1415						8.31	0.566						8.31	0.88438
				8.32	0.1415						8.32	0.566						8.32	0.88438
				8.33	0.1415						8.33	0.566						8.33	0.88438
				8.34	0.1415						8.34	0.566						8.34	0.88438
				8.35	0.1415						8.35	0.566						8.35	0.88438
				8.36	0.1415						8.36	0.566						8.36	0.88438
				8.37	0.1415						8.37	0.566						8.37	0.88438
				8.38	0.1415						8.38	0.566						8.38	0.88438
				8.39	0.1415						8.39	0.566						8.39	0.88438
				8.4	0.1415						8.4	0.566						8.4	0.88438
				8.41	0.1415						8.41	0.566						8.41	0.88438
				8.42	0.1415						8.42	0.566						8.42	0.88438
				8.43	0.1415						8.43	0.566						8.43	0.88438
				8.44	0.1415						8.44	0.566						8.44	0.88438
				8.45	0.1415						8.45	0.566						8.45	0.88438
				8.46	0.1415						8.46	0.566						8.46	0.88438
				8.47	0.1415						8.47	0.566						8.47	0.88438
				8.48	0.1415						8.48	0.566						8.48	0.88438
				8.49	0.1415						8.49	0.566						8.49	0.88438
				8.5	0.1415						8.5	0.566						8.5	0.88438
				8.51	0.1415						8.51	0.566						8.51	0.88438
				8.52	0.1415						8.52	0.566						8.52	0.88438
				8.53	0.1415						8.53	0.566						8.53	0.88438
				8.54	0.1415						8.54	0.566						8.54	0.88438
				8.55	0.1415						8.55	0.566						8.55	0.88438
				8.56	0.1415						8.56	0.566						8.56	0.88438
				8.57	0.1415						8.57	0.566						8.57	0.88438
				8.58	0.1415						8.58	0.566						8.58	0.88438
				8.59	0.1415						8.59	0.566						8.59	0.88438
				8.6	0.1415						8.6	0.566						8.6	0.88438
				8.61	0.1415						8.61	0.566						8.61	0.88438
				8.62	0.1415						8.62	0.566						8.62	0.88438
				8.63	0.1415						8.63	0.566						8.63	0.88438
				8.64	0.1415						8.64	0.566						8.64	0.88438
				8.65	0.1415						8.65	0.566						8.65	0.88438
				8.66	0.1415						8.66	0.566						8.66	0.88438
				8.67	0.1415						8.67	0.566						8.67	0.88438
				8.68	0.1415						8.68	0.566						8.68	0.88438
				8.69	0.1415						8.69	0.566						8.69	0.88438
				8.7	0.1415						8.7	0.566						8.7	0.88438
				8.71	0.1415						8.71	0.566						8.71	0.88438
				8.72	0.1415						8.72	0.566						8.72	0.88438
				8.73	0.1415						8.73	0.566						8.73	0.88438
				8.74	0.1415						8.74	0.566						8.74	0.88438
				8.75	0.1415						8.75	0.566						8.75	0.88438
				8.76	0.1415						8.76	0.566						8.76	0.88438
				8.77	0.1415						8.77	0.566						8.77	0.88438
				8.78	0.1415						8.78	0.566						8.78	0.88438
				8.79	0.1415						8.79	0.566						8.79	0.88438
				8.8	0.1415						8.8	0.566						8.8	0.88438
				8.81	0.1415						8.81	0.566						8.81	0.88438
				8.82	0.1415						8.82	0.566						8.82	0.88438
				8.83	0.1415						8.83	0.566						8.83	0.88438
				8.84	0.1415						8.84	0.566						8.84	0.88438
				8.85	0.1415						8.85	0.566						8.85	0.88438
				8.86	0.1415						8.86	0.566						8.86	0.88438
				8.87	0.1415						8.87	0.566						8.87	0.88438
				8.88	0.1415						8.88	0.566						8.88	0.88438
				8.89	0.1415						8.89	0.566						8.89	0.88438
				8.9	0.1415						8.9	0.566						8.9	0.88438
				8.91	0.1415						8.91	0.566						8.91	0.88438
				8.92	0.1415						8.92	0.566						8.92	0.88438
				8.93	0.1415						8.93	0.566						8.93	0.88438
				8.94	0.1415						8.94	0.566						8.94	0.88438
				8.95	0.1415						8.95	0.566						8.95	0.88438
				8.96	0.1415						8.96	0.566						8.96	0.88438
				8.97	0.1415						8.97	0.566						8.97	0.88438
				8.98	0.1415						8.98	0.566						8.98	0.88438
				8.99	0.1415						8.99	0.566						8.99	0.88438
				9	0.1415						9	0.566						9	0.88438
				9.01	0.1415						9.01	0.566						9.01	0.88438
				9.02	0.1415						9.02	0.566						9.02	0.88438
				9.03	0.1415						9.03	0.566						9.03	0.88438
				9.04	0.1415						9.04	0.566						9.04	0.88438
				9.05	0.1415						9.05	0.566						9.05	0.88438
				9.06	0.1415						9.06	0.566						9.06	0.88438
				9.07	0.1415						9.07	0.566						9.07	0.88438
				9.08	0.1415						9.08	0.566						9.08	0.88438
				9.09	0.1415						9.09	0.566						9.09	0.88438
				9.1	0.1415						9.1	0.566						9.1	0.88438
				9.11	0.1415						9.11	0.566						9.11	0.88438
				9.12	0.1415						9.12	0.566						9.12	0.88438
				9.13	0.1415						9.13	0.566						9.13	0.88438
				9.14	0.1415						9.14	0.566						9.14	0.88438
				9.15	0.1415						9.15	0.566						9.15	0.88438
				9.16	0.1415						9.16	0.566						9.16	0.88438
				9.17	0.1415						9.17	0.566						9.17	0.88438
				9.18	0.1415						9.18	0.566						9.18	0.88438
				9.19	0.1415						9.19	0.566						9.19	0.88438
				9.2	0.1415						9.2	0.566						9.2	0.88438
				9.21	0.1415						9.21	0.566						9.21	0.88438
				9.22	0.1415						9.22	0.566						9.22	0.88438
				9.23	0.1415						9.23	0.566						9.23	0.88438
				9.24	0.1415						9.24	0.566						9.24	0.88438
				9.25	0.1415						9.25	0.566						9.25	0.88438
				9.26	0.1415						9.26	0.566						9.26	0.88438
				9.27	0.1415						9.27	0.566						9.27	0.88438
				9.28	0.1415						9.28	0.566						9.28	0.88438
				9.29	0.1415						9.29	0.566						9.29	0.88438
				9.3	0.1415						9.3	0.566						9.3	0.88438
				9.31	0.1415						9.31	0.566						9.31	0.88438
				9.32	0.1415						9.32	0.566						9.32	0.88438
				9.33	0.1415						9.33	0.566						9.33	0.88438
				9.34	0.1415						9.34	0.566						9.34	0.88438
				9.35	0.1415						9.35	0.566						9.35	0.88438
				9.36	0.1415						9.36	0.566						9.36	0.88438
				9.37	0.1415						9.37	0.566						9.37	0.88438
				9.38	0.1415						9.38	0.566						9.38	0.88438
				9.39	0.1415						9.39	0.566						9.39	0.88438
				9.4	0.1415						9.4	0.566						9.4	0.88438
				9.41	0.1415						9.41	0.566						9.41	0.88438
				9.42	0.1415						9.42	0.566						9.42	0.88438
				9.43	0.1415						9.43	0.566						9.43	0.88438
				9.44	0.1415						9.44	0.566						9.44	0.88438
				9.45	0.1415						9.45	0.566						9.45	0.88438
				9.46	0.1415						9.46	0.566						9.46	0.88438
				9.47	0.1415						9.47	0.566						9.47	0.88438
				9.48	0.1415						9.48	0.566						9.48	0.88438
				9.49	0.1415						9.49	0.566						9.49	0.88438
				9.5	0.1415						9.5	0.566						9.5	0.88438
				9.51	0.1415						9.51	0.566						9.51	0.88438
				9.52	0.1415						9.52	0.566						9.52	0.88438
				9.53	0.1415						9.53	0.566						9.53	0.88438
				9.54	0.1415						9.54	0.566						9.54	0.88438
				9.55	0.1415						9.55	0.566						9.55	0.88438
				9.56	0.1415						9.56	0.566						9.56	0.88438
				9.57	0.1415						9.57	0.566						9.57	0.88438
				9.58	0.1415						9.58	0.566						9.58	0.88438
				9.59	0.1415						9.59	0.566						9.59	0.88438
				9.6	0.1415						9.6	0.566						9.6	0.88438
				9.61	0.1415						9.61	0.566						9.61	0.88438
				9.62	0.1415						9.62	0.566						9.62	0.88438
				9.63	0.1415						9.63	0.566						9.63	0.88438
				9.64	0.1415						9.64	0.566						9.64	0.88438
				9.65	0.1415						9.65	0.566						9.65	0.88438
				9.66	0.1415						9.66	0.566						9.66	0.88438
				9.67	0.1415						9.67	0.566						9.67	0.88438
				9.68	0.1415						9.68	0.566						9.68	0.88438
				9.69	0.1415						9.69	0.566						9.69	0.88438
				9.7	0.1415						9.7	0.566						9.7	0.88438
				9.71	0.1415						9.71	0.566						9.71	0.88438
				9.72	0.1415						9.72	0.566						9.72	0.88438
				9.73	0.1415						9.73	0.566						9.73	0.88438
				9.74	0.1415						9.74	0.566						9.74	0.88438
				9.75	0.1415						9.75	0.566						9.75	0.88438
				9.76	0.1415						9.76	0.566						9.76	0.88438
				9.77	0.1415						9.77	0.566						9.77	0.88438
				9.78	0.1415						9.78	0.566						9.78	0.88438
				9.79	0.1415						9.79	0.566						9.79	0.88438
				9.8	0.1415						9.8	0.566						9.8	0.88438
				9.81	0.1415						9.81	0.566						9.81	0.88438
				9.82	0.1415						9.82	0.566						9.82	0.88438
				9.83	0.1415						9.83	0.566						9.83	0.88438
				9.84	0.1415						9.84	0.566						9.84	0.88438
				9.85	0.1415						9.85	0.566						9.85	0.88438
				9.86	0.1415						9.86	0.566						9.86	0.88438
				9.87	0.1415						9.87	0.566						9.87	0.88438
				9.88	0.1415						9.88	0.566						9.88	0.88438
				9.89	0.1415						9.89	0.566						9.89	0.88438
				9.9	0.1415						9.9	0.566						9.9	0.88438
				9.91	0.1415						9.91	0.566						9.91	0.88438
				9.92	0.1415						9.92	0.566						9.92	0.88438
				9.93	0.1415						9.93	0.566						9.93	0.88438
				9.94	0.1415						9.94	0.566						9.94	0.88438
				9.95	0.1415						9.95	0.566						9.95	0.88438
				9.96	0.1415						9.96	0.566						9.96	0.88438
				9.97	0.1415						9.97	0.566						9.97	0.88438
				9.98	0.1415						9.98	0.566						9.98	0.88438
				9.99	0.1415						9.99	0.566						9.99	0.88438
				10	0.1415						10	0.566						10	0.88438
				10.01	0.1415						10.01	0.566						10.01	0.88438
				10.02	0.1415						10.02	0.566						10.02	0.88438
				10.03	0.1415						10.03	0.566						10.03	0.88438
				10.04	0.1415						10.04	0.566						10.04	0.88438
				10.05	0.1415						10.05	0.566						10.05	0.88438
				10.06	0.1415						10.06	0.566						10.06	0.88438
				10.07	0.1415						10.07	0.566						10.07	0.88438
				10.08	0.1415						10.08	0.566						10.08	0.88438
				10.09	0.1415						10.09	0.566						10.09	0.88438
				10.1	0.1415						10.1	0.566						10.1	0.88438
				10.11	0.1415						10.11	0.566						10.11	0.88438
				10.12	0.1415						10.12	0.566						10.12	0.88438
				10.13	0.1415						10.13	0.566						10.13	0.88438
				10.14	0.1415						10.14	0.566						10.14	0.88438
				10.15	0.1415						10.15	0.566						10.15	0.88438
				10.16	0.1415						10.16	0.566						10.16	0.88438
				10.17	0.1415						10.17	0.566						10.17	0.88438
				10.18	0.1415						10.18	0.566						10.18	0.88438
				10.19	0.1415						10.19	0.566						10.19	0.88438
				10.2	0.1415						10.2	0.566						10.2	0.88438
				10.21	0.1415						10.21	0.566						10.21	0.88438
				10.22	0.1415						10.22	0.566						10.22	0.88438
				10.23	0.1415						10.23	0.566						10.23	0.88438
				10.24	0.1415						10.24	0.566						10.24	0.88438
				10.25	0.1415						10.25	0.566						10.25	0.88438
				10.26	0.1415						10.26	0.566						10.26	0.88438
				10.27	0.1415						10.27	0.566						10.27	0.88438
				10.28	0.1415						10.28	0.566						10.28	0.88438
				10.29	0.1415						10.29	0.566						10.29	0.88438
				10.3	0.1415						10.3	0.566						10.3	0.88438
				10.31	0.1415						10.31	0.566						10.31	0.88438
				10.32	0.1415						10.32	0.566						10.32	0.88438
				10.33	0.1415						10.33	0.566						10.33	0.88438
				10.34	0.1415						10.34	0.566						10.34	0.88438
				10.35	0.1415						10.35	0.566						10.35	0.88438
				10.36	0.1415						10.36	0.566						10.36	0.88438
				10.37	0.1415						10.37	0.566						10.37	0.88438
				10.38	0.1415						10.38	0.566						10.38	0.88438
				10.39	0.1415						10.39	0.566						10.39	0.88438
				10.4	0.1415						10.4	0.566						10.4	0.88438
				10.41	0.1415						10.41	0.566						10.41	0.88438
				10.42	0.1415						10.42	0.566						10.42	0.88438
				10.43	0.1415						10.43	0.566						10.43	0.88438
				10.44	0.1415						10.44	0.566						10.44	0.88438
				10.45	0.1415						10.45	0.566						10.45	0.88438
				10.46	0.1415						10.46	0.566						10.46	0.88438
				10.47	0.1415						10.47	0.566						10.47	0.88438
				10.48	0.1415						10.48	0.566						10.48	0.88438
				10.49	0.1415						10.49	0.566						10.49	0.88438
				10.5	0.1415						10.5	0.566						10.5	0.88438
				10.51	0.1415						10.51	0.566						10.51	0.88438
				10.52	0.1415						10.52	0.566						10.52	0.88438
				10.53	0.1415						10.53	0.566						10.53	0.88438
				10.54	0.1415						10.54	0.566						10.54	0.88438
				10.55	0.1415						10.55	0.566						10.55	0.88438
				10.56	0.1415						10.56	0.566						10.56	0.88438
				10.57	0.1415						10.57	0.566						10.57	0.88438
				10.58	0.1415						10.58	0.566						10.58	0.88438
				10.59	0.1415						10.59	0.566						10.59	0.88438
				10.6	0.1415						10.6	0.566						10.6	0.88438
				10.61	0.1415						10.61	0.566						10.61	0.88438
				10.62	0.1415						10.62	0.566						10.62	0.88438
				10.63	0.1415						10.63	0.566						10.63	0.88438
				10.64	0.1415						10.64	0.566						10.64	0.88438
				10.65	0.1415						10.65	0.566						10.65	0.88438
				10.66	0.1415						10.66	0.566						10.66	0.88438
				10.67	0.1415						10.67	0.566						10.67	0.88438
				10.68	0.1415						10.68	0.566						10.68	0.88438
				10.69	0.1415						10.69	0.566						10.69	0.88438
				10.7	0.1415						10.7	0.566						10.7	0.88438
				10.71	0.1415						10.71	0.566						10.71	0.88438
				10.72	0.1415						10.72	0.566						10.72	0.88438
				10.73	0.1415						10.73	0.566						10.73	0.88438
				10.74	0.1415						10.74	0.566						10.74	0.88438
				10.75	0.1415						10.75	0.566						10.75	0.88438
				10.76	0.1415						10.76	0.566						10.76	0.88438
				10.77	0.1415						10.77	0.566						10.77	0.88438
				10.78	0.1415						10.78	0.566						10.78	0.88438
				10.79	0.1415						10.79	0.566						10.79	0.88438
				10.8	0.1415						10.8	0.566						10.8	0.88438
				10.81	0.1415						10.81	0.566						10.81	0.88438
				10.82	0.1415						10.82	0.566						10.82	0.88438
				10.83	0.1415						10.83	0.566						10.83	0.88438
				10.84	0.1415						10.84	0.566						10.84	0.88438
				10.85	0.1415						10.85	0.566						10.85	0.88438
				10.86	0.1415						10.86	0.566						10.86	0.88438
				10.87	0.1415						10.87	0.566						10.87	0.88438
				10.88	0.1415						10.88	0.566						10.88	0.88438
				10.89	0.1415						10.89	0.566						10.89	0.88438
				10.9	0.1415						10.9	0.566						10.9	0.88438
				10.91	0.1415						10.91	0.566						10.91	0.88438
				10.92	0.1415						10.92	0.566						10.92	0.88438
				10.93	0.1415						10.93	0.566						10.93	0.88438
				10.94	0.1415						10.94	0.566						10.94	0.88438
				10.95	0.1415						10.95	0.566						10.95	0.88438
				10.96	0.1415						10.96	0.566						10.96	0.88438
				10.97	0.1415						10.97	0.566						10.97	0.88438
				10.98	0.1415						10.98	0.566						10.98	0.88438
				10.99	0.1415						10.99	0.566						10.99	0.88438
				11	0.1415						11	0.566						11	0.88438
				11.01	0.1415						11.01	0.566						11.01	0.88438
				11.02	0.1415						11.02	0.566						11.02	0.88438
				11.03	0.1415						11.03	0.566						11.03	0.88438
				11.04	0.1415						11.04	0.566						11.04	0.88438
				11.05	0.1415						11.05	0.566						11.05	0.88438
				11.06	0.1415						11.06	0.566						11.06	0.88438
				11.07	0.1415						11.07	0.566						11.07	0.88438
				11.08	0.1415						11.08	0.566						11.08	0.88438
				11.09	0.1415						11.09	0.566						11.09	0.88438
				11.1	0.1415						11.1	0.566						11.1	0.88438
				11.11	0.1415						11.11	0.566						11.11	0.88438
				11.12	0.1415						11.12	0.566						11.12	0.88438
				11.13	0.1415						11.13	0.566						11.13	0.88438
				11.14	0.1415						11.14	0.566						11.14	0.88438
				11.15	0.1415						11.15	0.566						11.15	0.88438
				11.16	0.1415						11.16	0.566						11.16	0.88438
				11.17	0.1415						11.17	0.566						11.17	0.88438
				11.18	0.1415						11.18	0.566						11.18	0.88438
				11.19	0.1415						11.19	0.566						11.19	0.88438
				11.2	0.1415						11.2	0.566						11.2	0.88438
				11.21	0.1415						11.21	0.566						11.21	0.88438
				11.22	0.1415						11.22	0.566						11.22	0.88438
				11.23	0.1415						11.23	0.566						11.23	0.88438
				11.24	0.1415						11.24	0.566						11.24	0.88438
				11.25	0.1415						11.25	0.566						11.25	0.88438
				11.26	0.1415						11.26	0.566						11.26	0.88438
				11.27	0.1415						11.27	0.566						11.27	0.88438
				11.28	0.1415						11.28	0.566						11.28	0.88438
				11.29	0.1415						11.29	0.566						11.29	0.88438
				11.3	0.1415						11.3	0.566						11.3	0.88438
				11.31	0.1415						11.31	0.566						11.31	0.88438
				11.32	0.1415						11.32	0.566						11.32	0.88438
				11.33	0.1415						11.33	0.566						11.33	0.88438
				11.34	0.1415						11.34	0.566						11.34	0.88438
				11.35	0.1415						11.35	0.566						11.35	0.88438
				11.36	0.1415						11.36	0.566						11.36	0.88438
				11.37	0.1415						11.37	0.566						11.37	0.88438
				11.38	0.1415						11.38	0.566						11.38	0.88438
				11.39	0.1415						11.39	0.566						11.39	0.88438
				11.4	0.1415						11.4	0.566						11.4	0.88438
				11.41	0.1415						11.41	0.566						11.41	0.88438
				11.42	0.1415						11.42	0.566						11.42	0.88438
				11.43	0.1415						11.43	0.566						11.43	0.88438
				11.44	0.1415						11.44	0.566						11.44	0.88438
				11.45	0.1415						11.45	0.566						11.45	0.88438
				11.46	0.1415						11.46	0.566						11.46	0.88438
				11.47	0.1415						11.47	0.566						11.47	0.88438
				11.48	0.1415						11.48	0.566						11.48	0.88438
				11.49	0.1415						11.49	0.566						11.49	0.88438
				11.5	0.1415						11.5	0.566						11.5	0.88438
				11.51	0.1415						11.51	0.566						11.51	0.88438
				11.52	0.1415						11.52	0.566						11.52	0.88438
				11.53	0.1415						11.53	0.566						11.53	0.88438
				11.54	0.1415						11.54	0.566						11.54	0.88438
				11.55	0.1415						11.55	0.566						11.55	0.88438
				11.56	0.1415						11.56	0.566						11.56	0.88438
				11.57	0.1415						11.57	0.566						11.57	0.88438
				11.58	0.1415						11.58	0.566						11.58	0.88438
				11.59	0.1415						11.59	0.566						11.59	0.88438
				11.6	0.1415						11.6	0.566						11.6	0.88438
				11.61	0.1415						11.61	0.566						11.61	0.88438
				11.62	0.1415						11.62	0.566						11.62	0.88438
				11.63	0.1415						11.63	0.566						11.63	0.88438
				11.64	0.1415						11.64	0.566						11.64	0.88438
				11.65	0.1415						11.65	0.566						11.65	0.88438
				11.66	0.1415						11.66	0.566						11.66	0.88438
				11.67	0.1415						11.67	0.566						11.67	0.88438
				11.68	0.1415						11.68	0.566						11.68	0.88438
				11.69	0.1415						11.69	0.566						11.69	0.88438
				11.7	0.1415						11.7	0.566						11.7	0.88438
				11.71	0.1415						11.71	0.566						11.71	0.88438
				11.72	0.1415						11.72	0.566						11.72	0.88438
				11.73	0.1415						11.73	0.566						11.73	0.88438
				11.74	0.1415						11.74	0.566						11.74	0.88438
				11.75	0.1415						11.75	0.566						11.75	0.88438
				11.76	0.1415						11.76	0.566						11.76	0.88438
				11.77	0.1415						11.77	0.566						11.77	0.88438
				11.78	0.1415						11.78	0.566						11.78	0.88438
				11.79	0.1415						11.79	0.566						11.79	0.88438
				11.8	0.1415						11.8	0.566						11.8	0.88438
				11.81	0.1415						11.81	0.566						11.81	0.88438
				11.82	0.1415						11.82	0.566						11.82	0.88438
				11.83	0.1415						11.83	0.566						11.83	0.88438
				11.84	0.1415						11.84	0.566						11.84	0.88438
				11.85	0.1415						11.85	0.566						11.85	0.88438
				11.86	0.1415						11.86	0.566						11.86	0.88438
				11.87	0.1415						11.87	0.566						11.87	0.88438
				11.88	0.1415						11.88	0.566						11.88	0.88438
				11.89	0.1415						11.89	0.566						11.89	0.88438
				11.9	0.1415						11.9	0.566						11.9	0.88438
				11.91	0.1415						11.91	0.566						11.91	0.88438
				11.92	0.1415						11.92	0.566						11.92	0.88438
				11.93	0.1415						11.93	0.566						11.93	0.88438
				11.94	0.1415						11.94	0.566						11.94	0.88438
				11.95	0.1415						11.95	0.566						11.95	0.88438
				11.96	0.1415						11.96	0.566						11.96	0.88438
				11.97	0.1415						11.97	0.566						11.97	0.88438
				11.98	0.1415						11.98	0.566						11.98	0.88438
				11.99	0.1415						11.99	0.566						11.99	0.88438
				12	0.1415						12	0.566						12	0.88438
				12.01	0.1415						12.01	0.566						12.01	0.88438
				12.02	0.1415						12.02	0.566						12.02	0.88438
				12.03	0.1415						12.03	0.566						12.03	0.88438
				12.04	0.1415						12.04	0.566						12.04	0.88438
				12.05	0.1415						12.05	0.566						12.05	0.88438
				12.06	0.1415						12.06	0.566						12.06	0.88438
				12.07	0.1415						12.07	0.566						12.07	0.88438
				12.08	0.1415						12.08	0.566						12.08	0.88438
				12.09	0.1415						12.09	0.566						12.09	0.88438
				12.1	0.1415						12.1	0.566						12.1	0.88438
				12.11	0.1415						12.11	0.566						12.11	0.88438
				12.12	0.1415						12.12	0.566						12.12	0.88438
				12.13	0.1415						12.13	0.566						12.13	0.88438
				12.14	0.1415						12.14	0.566						12.14	0.88438
				12.15	0.1415						12.15	0.566						12.15	0.88438
				12.16	0.1415						12.16	0.566						12.16	0.88438
				12.17	0.1415						12.17	0.566						12.17	0.88438
				12.18	0.1415						12.18	0.566						12.18	0.88438
				12.19	0.1415						12.19	0.566						12.19	0.88438
				12.2	0.1415						12.2	0.566						12.2	0.88438
				12.21	0.1415						12.21	0.566						12.21	0.88438
				12.22	0.1415						12.22	0.566						12.22	0.88438
				12.23	0.1415						12.23	0.566						12.23	0.88438
				12.24	0.1415						12.24	0.566						12.24	0.88438
				12.25	0.1415						12.25	0.566						12.25	0.88438
				12.26	0.1415						12.26	0.566						12.26	0.88438
				12.27	0.1415						12.27	0.566						12.27	0.88438
				12.28	0.1415						12.28	0.566						12.28	0.88438
				12.29	0.1415						12.29	0.566						12.29	0.88438
				12.3	0.1415						12.3	0.566						12.3	0.88438
				12.31	0.1415						12.31	0.566						12.31	0.88438
				12.32	0.1415						12.32	0.566						12.32	0.88438
				12.33	0.1415						12.33	0.566						12.33	0.88438
				12.34	0.1415						12.34	0.566						12.34	0.88438
				12.35	0.1415						12.35	0.566						12.35	0.88438
				12.36	0.1415						12.36	0.566						12.36	0.88438
				12.37	0.1415						12.37	0.566						12.37	0.88438
				12.38	0.1415						12.38	0.566						12.38	0.88438
				12.39	0.1415						12.39	0.566						12.39	0.88438
				12.4	0.1415						12.4	0.566						12.4	0.88438
				12.41	0.1415						12.41	0.566						12.41	0.88438
				12.42	0.1415						12.42	0.566						12.42	0.88438
				12.43	0.1415						12.43	0.566						12.43	0.88438
				12.44	0.1415						12.44	0.566						12.44	0.88438
				12.45	0.1415						12.45	0.566						12.45	0.88438
				12.46	0.1415						12.46	0.566						12.46	0.88438
				12.47	0.1415						12.47	0.566						12.47	0.88438
				12.48	0.1415						12.48	0.566						12.48	0.88438
				12.49	0.1415						12.49	0.566						12.49	0.88438
				12.5	0.1415						12.5	0.566						12.5	0.88438
				12.51	0.1415						12.51	0.566						12.51	0.88438
				12.52	0.1415						12.52	0.566						12.52	0.88438
				12.53	0.1415						12.53	0.566						12.53	0.88438
				12.54	0.1415						12.54	0.566						12.54	0.88438
				12.55	0.1415						12.55	0.566						12.55	0.88438
				12.56	0.1415						12.56	0.566						12.56	0.88438
				12.57	0.1415						12.57	0.566						12.57	0.88438
				12.58	0.1415						12.58	0.566						12.58	0.88438
				12.59	0.1415						12.59	0.566						12.59	0.88438
				12.6	0.1415						12.6	0.566						12.6	0.88438
				12.61	0.1415						12.61	0.566						12.61	0.88438
				12.62	0.1415						12.62	0.566						12.62	0.88438
				12.63	0.1415						12.63	0.566						12.63	0.88438
				12.64	0.1415						12.64	0.566						12.64	0.88438
				12.65	0.1415						12.65	0.566						12.65	0.88438
				12.66	0.1415						12.66	0.566						12.66	0.88438
				12.67	0.1415						12.67	0.566						12.67	0.88438
				12.68	0.1415						12.68	0.566						12.68	0.88438
				12.69	0.1415						12.69	0.566						12.69	0.88438
				12.7	0.1415						12.7	0.566						12.7	0.88438
				12.71	0.1415						12.71	0.566						12.71	0.88438
				12.72	0.1415						12.72	0.566						12.72	0.88438
				12.73	0.1415						12.73	0.566						12.73	0.88438
				12.74	0.1415						12.74	0.566						12.74	0.88438
				12.75	0.1415						12.75	0.566						12.75	0.88438
				12.76	0.1415						12.76	0.566						12.76	0.88438
				12.77	0.1415						12.77	0.566						12.77	0.88438
				12.78	0.1415						12.78	0.566						12.78	0.88438
				12.79	0.1415						12.79	0.566						12.79	0.88438
				12.8	0.1415						12.8	0.566						12.8	0.88438
				12.81	0.1415						12.81	0.566						12.81	0.88438
				12.82	0.1415						12.82	0.566						12.82	0.88438
				12.83	0.1415						12.83	0.566						12.83	0.88438
				12.84	0.1415						12.84	0.566						12.84	0.88438
				12.85	0.1415						12.85	0.566						12.85	0.88438
				12.86	0.1415						12.86	0.566						12.86	0.88438
				12.87	0.1415						12.87	0.566						12.87	0.88438
				12.88	0.1415						12.88	0.566						12.88	0.88438
				12.89	0.1415						12.89	0.566						12.89	0.88438
				12.9	0.1415						12.9	0.566						12.9	0.88438
				12.91	0.1415						12.91	0.566						12.91	0.88438
				12.92	0.1415						12.92	0.566						12.92	0.88438
				12.93	0.1415						12.93	0.566						12.93	0.88438
				12.94	0.1415						12.94	0.566						12.94	0.88438
				12.95	0.1415						12.95	0.566						12.95	0.88438
				12.96	0.1415						12.96	0.566						12.96	0.88438
				12.97	0.1415						12.97	0.566						12.97	0.88438
				12.98	0.1415						12.98	0.566						12.98	0.88438
				12.99	0.1415						12.99	0.566						12.99	0.88438
				13	0.1415						13	0.566						13	0.88438
				13.01	0.1415						13.01	0.566						13.01	0.88438
				13.02	0.1415						13.02	0.566						13.02	0.88438
				13.03	0.1415						13.03	0.566						13.03	0.88438
				13.04	0.1415						13.04	0.566						13.04	0.88438
				13.05	0.1415						13.05	0.566						13.05	0.88438
				13.06	0.1415						13.06	0.566						13.06	0.88438
				13.07	0.1415						13.07	0.566						13.07	0.88438
				13.08	0.1415						13.08	0.566						13.08	0.88438
				13.09	0.1415						13.09	0.566						13.09	0.88438
				13.1	0.1415						13.1	0.566						13.1	0.88438
				13.11	0.1415						13.11	0.566						13.11	0.88438
				13.12	0.1415						13.12	0.566						13.12	0.88438
				13.13	0.1415						13.13	0.566						13.13	0.88438
				13.14	0.1415						13.14	0.566						13.14	0.88438
				13.15	0.1415						13.15	0.566						13.15	0.88438
				13.16	0.1415						13.16	0.566						13.16	0.88438
				13.17	0.1415						13.17	0.566						13.17	0.88438
				13.18	0.1415						13.18	0.566						13.18	0.88438
				13.19	0.1415						13.19	0.566						13.19	0.88438
				13.2	0.1415						13.2	0.566						13.2	0.88438
				13.21	0.1415						13.21	0.566						13.21	0.88438
				13.22	0.1415						13.22	0.566						13.22	0.88438
				13.23	0.1415						13.23	0.566						13.23	0.88438
				13.24	0.1415						13.24	0.566						13.24	0.88438
				13.25	0.1415						13.25	0.566						13.25	0.88438
				13.26	0.1415						13.26	0.566						13.26	0.88438
				13.27	0.1415						13.27	0.566						13.27	0.88438
				13.28	0.1415						13.28	0.566						13.28	0.88438
				13.29	0.1415						13.29	0.566						13.29	0.88438
				13.3	0.1415						13.3	0.566						13.3	0.88438
				13.31	0.1415						13.31	0.566						13.31	0.88438
				13.32	0.1415						13.32	0.566						13.32	0.88438
				13.33	0.1415						13.33	0.566						13.33	0.88438
				13.34	0.1415						13.34	0.566						13.34	0.88438
				13.35	0.1415						13.35	0.566						13.35	0.88438
				13.36	0.1415						13.36	0.566						13.36	0.88438
				13.37	0.1415						13.37	0.566						13.37	0.88438
				13.38	0.1415						13.38	0.566						13.38	0.88438
				13.39	0.1415						13.39	0.566						13.39	0.88438
				13.4	0.1415						13.4	0.566						13.4	0.88438
				13.41	0.1415						13.41	0.566						13.41	0.88438
				13.42	0.1415						13.42	0.566						13.42	0.88438
				13.43	0.1415						13.43	0.566						13.43	0.88438
				13.44	0.1415						13.44	0.566						13.44	0.88438
				13.45	0.1415						13.45	0.566						13.45	0.88438
				13.46	0.1415						13.46	0.566						13.46	0.88438
				13.47	0.1415						13.47	0.566						13.47	0.88438
				13.48	0.1415						13.48	0.566						13.48	0.88438
				13.49	0.1415						13.49	0.566						13.49	0.88438
				13.5	0.1415						13.5	0.566						13.5	0.88438
				13.51	0.1415						13.51	0.566						13.51	0.88438
				13.52	0.1415						13.52	0.566						13.52	0.88438
				13.53	0.1415						13.53	0.566						13.53	0.88438
				13.54	0.1415						13.54	0.566						13.54	0.88438
				13.55	0.1415						13.55	0.566						13.55	0.88438
				13.56	0.1415						13.56	0.566						13.56	0.88438
				13.57	0.1415						13.57	0.566						13.57	0.88438
				13.58	0.1415						13.58	0.566						13.58	0.88438
				13.59	0.1415						13.59	0.566						13.59	0.88438
				13.6	0.1415						13.6	0.566						13.6	0.88438
				13.61	0.1415						13.61	0.566						13.61	0.88438
				13.62	0.1415						13.62	0.566						13.62	0.88438
				13.63	0.1415						13.63	0.566						13.63	0.88438
				13.64	0.1415						13.64	0.566						13.64	0.88438
				13.65	0.1415						13.65	0.566						13.65	0.88438
				13.66	0.1415						13.66	0.566						13.66	0.88438
				13.67	0.1415						13.67	0.566						13.67	0.88438
				13.68	0.1415						13.68	0.566						13.68	0.88438
				13.69	0.1415						13.69	0.566						13.69	0.88438
				13.7	0.1415						13.7	0.566						13.7	0.88438
				13.71	0.1415						13.71	0.566						13.71	0.88438
				13.72	0.1415						13.72	0.566						13.72	0.88438
				13.73	0.1415						13.73	0.566						13.73	0.88438
				13.74	0.1415						13.74	0.566						13.74	0.88438
				13.75	0.1415						13.75	0.566						13.75	0.88438
				13.76	0.1415						13.76	0.566						13.76	0.88438
				13.77	0.1415						13.77	0.566						13.77	0.88438
				13.78	0.1415						13.78	0.566						13.78	0.88438
				13.79	0.1415						13.79	0.566						13.79	0.88438
				13.8	0.1415						13.8	0.566						13.8	0.88438
				13.81	0.1415						13.81	0.566						13.81	0.88438
				13.82	0.1415						13.82	0.566						13.82	0.88438
				13.83	0.1415						13.83	0.566						13.83	0.88438
				13.84	0.1415						13.84	0.566						13.84	0.88438
				13.85	0.1415						13.85	0.566						13.85	0.88438
				13.86	0.1415						13.86	0.566						13.86	0.88438
				13.87	0.1415						13.87	0.566						13.87	0.88438
				13.88	0.1415						13.88	0.566						13.88	0.88438
				13.89	0.1415						13.89	0.566						13.89	0.88438
				13.9	0.1415						13.9	0.566						13.9	0.88438
				13.91	0.1415						13.91	0.566						13.91	0.88438
				13.92	0.1415						13.92	0.566						13.92	0.88438
				13.93	0.1415						13.93	0.566						13.93	0.88438
				13.94	0.1415						13.94	0.566						13.94	0.88438
				13.95	0.1415						13.95	0.566						13.95	0.88438
				13.96	0.1415						13.96	0.566						13.96	0.88438
				13.97	0.1415						13.97	0.566						13.97	0.88438
				13.98	0.1415						13.98	0.566						13.98	0.88438
				13.99	0.1415						13.99	0.566						13.99	0.88438
				14	0.1415						14	0.566						14	0.88438
				14.01	0.1415						14.01	0.566						14.01	0.88438
				14.02	0.1415						14.02	0.566						14.02	0.88438
				14.03	0.1415						14.03	0.566						14.03	0.88438
				14.04	0.1415						14.04	0.566						14.04	0.88438
				14.05	0.1415						14.05	0.566						14.05	0.88438
				14.06	0.1415						14.06	0.566						14.06	0.88438
				14.07	0.1415						14.07	0.566						14.07	0.88438
				14.08	0.1415						14.08	0.566						14.08	0.88438
				14.09	0.1415						14.09	0.566						14.09	0.88438
				14.1	0.1415						14.1	0.566						14.1	0.88438
				14.11	0.1415						14.11	0.566						14.11	0.88438
				14.12	0.1415						14.12	0.566						14.12	0.88438
				14.13	0.1415						14.13	0.566						14.13	0.88438
				14.14	0.1415						14.14	0.566						14.14	0.88438
				14.15	0.1415						14.15	0.566						14.15	0.88438
				14.16	0.1415						14.16	0.566						14.16	0.88438
				14.17	0.1415						14.17	0.566						14.17	0.88438
				14.18	0.1415						14.18	0.566						14.18	0.88438
				14.19	0.1415						14.19	0.566						14.19	0.88438
				14.2	0.1415						14.2	0.566						14.2	0.88438
				14.21	0.1415						14.21	0.566						14.21	0.88438
				14.22	0.1415						14.22	0.566						14.22	0.88438
				14.23	0.1415						14.23	0.566						14.23	0.88438
				14.24	0.1415						14.24	0.566						14.24	0.88438
				14.25	0.1415						14.25	0.566						14.25	0.88438
				14.26	0.1415						14.26	0.566						14.26	0.88438
				14.27	0.1415						14.27	0.566						14.27	0.88438
				14.28	0.1415						14.28	0.566						14.28	0.88438
				14.29	0.1415						14.29	0.566						14.29	0.88438
				14.3	0.1415						14.3	0.566						14.3	0.88438
				14.31	0.1415						14.31	0.566						14.31	0.88438
				14.32	0.1415						14.32	0.566						14.32	0.88438
				14.33	0.1415						14.33	0.566						14.33	0.88438
				14.34	0.1415						14.34	0.566						14.34	0.88438
				14.35	0.1415						14.35	0.566						14.35	0.88438
				14.36	0.1415						14.36	0.566						14.36	0.88438
				14.37	0.1415						14.37	0.566						14.37	0.88438
				14.38	0.1415						14.38	0.566						14.38	0.88438
				14.39	0.1415						14.39	0.566						14.39	0.88438
				14.4	0.1415						14.4	0.566						14.4	0.88438
				14.41	0.1415						14.41	0.566						14.41	0.88438
				14.42	0.1415						14.42	0.566						14.42	0.88438
				14.43	0.1415						14.43	0.566						14.43	0.88438
				14.44	0.1415						14.44	0.566						14.44	0.88438
				14.45	0.1415						14.45	0.566						14.45	0.88438
				14.46	0.1415						14.46	0.566						14.46	0.88438
				14.47	0.1415						14.47	0.566						14.47	0.88438
				14.48	0.1415						14.48	0.566						14.48	0.88438
				14.49	0.1415						14.49	0.566						14.49	0.88438
				14.5	0.1415						14.5	0.566						14.5	0.88438
				14.51	0.1415						14.51	0.566						14.51	0.88438
				14.52	0.1415						14.52	0.566						14.52	0.88438
				14.53	0.1415						14.53	0.566						14.53	0.88438
				14.54	0.1415						14.54	0.566						14.54	0.88438
				14.55	0.1415						14.55	0.566						14.55	0.88438
				14.56	0.1415						14.56	0.566						14.56	0.88438
				14.57	0.1415						14.57	0.566						14.57	0.88438
				14.58	0.1415						14.58	0.566						14.58	0.88438
				14.59	0.1415						14.59	0.566						14.59	0.88438
				14.6	0.1415						14.6	0.566						14.6	0.88438
				14.61	0.1415						14.61	0.566						14.61	0.88438
				14.62	0.1415						14.62	0.566						14.62	0.88438
				14.63	0.1415						14.63	0.566						14.63	0.88438
				14.64	0.1415						14.64	0.566						14.64	0.88438
				14.65	0.1415						14.65	0.566						14.65	0.88438
				14.66	0.1415						14.66	0.566						14.66	0.88438
				14.67	0.1415						14.67	0.566						14.67	0.88438
				14.68	0.1415						14.68	0.566						14.68	0.88438
				14.69	0.1415						14.69	0.566						14.69	0.88438
				14.7	0.1415						14.7	0.566						14.7	0.88438
				14.71	0.1415						14.71	0.566						14.71	0.88438
				14.72	0.1415						14.72	0.566						14.72	0.88438
				14.73	0.1415						14.73	0.566						14.73	0.88438
				14.74	0.1415						14.74	0.566						14.74	0.88438
				14.75	0.1415						14.75	0.566						14.75	0.88438
				14.76	0.1415						14.76	0.566						14.76	0.88438
				14.77	0.1415						14.77	0.566						14.77	0.88438
				14.78	0.1415						14.78	0.566						14.78	0.88438
				14.79	0.1415						14.79	0.566						14.79	0.88438
				14.8	0.1415						14.8	0.566						14.8	0.88438
				14.81	0.1415						14.81	0.566						14.81	0.88438
				14.82	0.1415						14.82	0.566						14.82	0.88438
				14.83	0.1415						14.83	0.566						14.83	0.88438
				14.84	0.1415						14.84	0.566						14.84	0.88438
				14.85	0.1415						14.85	0.566						14.85	0.88438
				14.86	0.1415						14.86	0.566						14.86	0.88438
				14.87	0.1415						14.87	0.566						14.87	0.88438
				14.88	0.1415						14.88	0.566						14.88	0.88438
				14.89	0.1415						14.89	0.566						14.89	0.88438
				14.9	0.1415						14.9	0.566						14.9	0.88438
				14.91	0.1415						14.91	0.566						14.91	0.88438
				14.92	0.1415						14.92	0.566						14.92	0.88438
				14.93	0.1415						14.93	0.566						14.93	0.88438
				14.94	0.1415						14.94	0.566						14.94	0.88438
				14.95	0.1415						14.95	0.566						14.95	0.88438
				14.96	0.1415						14.96	0.566						14.96	0.88438
				14.97	0.1415						14.97	0.566						14.97	0.88438
				14.98	0.1415						14.98	0.566						14.98	0.88438
				14.99	0.1415						14.99	0.566						14.99	0.88438
				15	0.1415						15	0.566						15	0.88438
				15.01	0.1415						15.01	0.566						15.01	0.88438
				15.02	0.1415						15.02	0.566						15.02	0.88438
				15.03	0.1415						15.03	0.566						15.03	0.88438
				15.04	0.1415						15.04	0.566						15.04	0.88438
				15.05	0.1415						15.05	0.566						15.05	0.88438
				15.06	0.1415						15.06	0.566						15.06	0.88438
				15.07	0.1415						15.07	0.566						15.07	0.88438
				15.08	0.1415						15.08	0.566						15.08	0.88438
				15.09	0.1415						15.09	0.566						15.09	0.88438
				15.1	0.1415						15.1	0.566						15.1	0.88438
				15.11	0.1415						15.11	0.566						15.11	0.88438
				15.12	0.1415						15.12	0.566						15.12	0.88438
				15.13	0.1415						15.13	0.566						15.13	0.88438
				15.14	0.1415						15.14	0.566						15.14	0.88438
				15.15	0.1415						15.15	0.566						15.15	0.88438
				15.16	0.1415						15.16	0.566						15.16	0.88438
				15.17	0.1415						15.17	0.566						15.17	0.88438
				15.18	0.1415						15.18	0.566						15.18	0.88438
				15.19	0.1415						15.19	0.566						15.19	0.88438
				15.2	0.1415						15.2	0.566						15.2	0.88438
				15.21	0.1415						15.21	0.566						15.21	0.88438
				15.22	0.1415						15.22	0.566						15.22	0.88438
				15.23	0.1415						15.23	0.566						15.23	0.88438
				15.24	0.1415						15.24	0.566						15.24	0.88438
				15.25	0.1415						15.25	0.566						15.25	0.88438
				15.26	0.1415						15.26	0.566						15.26	0.88438
				15.27	0.1415						15.27	0.566						15.27	0.88438
				15.28	0.1415						15.28	0.566						15.28	0.88438
				15.29	0.1415						15.29	0.566						15.29	0.88438
				15.3	0.1415						15.3	0.566						15.3	0.88438
				15.31	0.1415						15.31	0.566						15.31	0.88438
				15.32	0.1415						15.32	0.566						15.32	0.88438
				15.33	0.1415						15.33	0.566						15.33	0.88438
				15.34	0.1415						15.34	0.566						15.34	0.88438
				15.35	0.1415						15.35	0.566						15.35	0.88438
				15.36	0.1415						15.36	0.566						15.36	0.88438
				15.37	0.1415						15.37	0.566						15.37	0.88438
				15.38	0.1415						15.38	0.566						15.38	0.88438
				15.39	0.1415						15.39	0.566						15.39	0.88438
				15.4	0.1415						15.4	0.566						15.4	0.88438
				15.41	0.1415						15.41	0.566						15.41	0.88438
				15.42	0.1415						15.42	0.566						15.42	0.88438
				15.43	0.1415						15.43	0.566						15.43	0.88438
				15.44	0.1415						15.44	0.566						15.44	0.88438
				15.45	0.1415						15.45	0.566						15.45	0.88438
				15.46	0.1415						15.46	0.566						15.46	0.88438
				15.47	0.1415						15.47	0.566						15.47	0.88438
				15.48	0.1415						15.48	0.566						15.48	0.88438
				15.49	0.1415						15.49	0.566						15.49	0.88438
				15.5	0.1415						15.5	0.566						15.5	0.88438
				15.51	0.1415						15.51	0.566						15.51	0.88438
				15.52	0.1415						15.52	0.566						15.52	0.88438
				15.53	0.1415						15.53	0.566						15.53	0.88438
				15.54	0.1415						15.54	0.566						15.54	0.88438
				15.55	0.1415						15.55	0.566						15.55	0.88438
				15.56	0.1415						15.56	0.566						15.56	0.88438
				15.57	0.1415						15.57	0.566						15.57	0.88438
				15.58	0.1415						15.58	0.566						15.58	0.88438
				15.59	0.1415						15.59	0.566						15.59	0.88438
				15.6	0.1415						15.6	0.566						15.6	0.88438
				15.61	0.1415						15.61	0.566						15.61	0.88438
				15.62	0.1415						15.62	0.566						15.62	0.88438
				15.63	0.1415						15.63	0.566						15.63	0.88438
				15.64	0.1415						15.64	0.566						15.64	0.88438
				15.65	0.1415						15.65	0.566						15.65	0.88438
				15.66	0.1415						15.66	0.566						15.66	0.88438
				15.67	0.1415						15.67	0.566						15.67	0.88438
				15.68	0.1415						15.68	0.566						15.68	0.88438
				15.69	0.1415						15.69	0.566						15.69	0.88438
				15.7	0.1415						15.7	0.566						15.7	0.88438
				15.71	0.1415						15.71	0.566						15.71	0.88438
				15.72	0.1415						15.72	0.566						15.72	0.88438
				15.73	0.1415						15.73	0.566						15.73	0.88438
				15.74	0.1415						15.74	0.566						15.74	0.88438
				15.75	0.1415						15.75	0.566						15.75	0.88438
				15.76	0.1415						15.76	0.566						15.76	0.88438
				15.77	0.1415						15.77	0.566						15.77	0.88438
				15.78	0.1415						15.78	0.566						15.78	0.88438
				15.79	0.1415						15.79	0.566						15.79	0.88438
				15.8	0.1415						15.8	0.566						15.8	0.88438
				15.81	0.1415						15.81	0.566						15.81	0.88438
				15.82	0.1415						15.82	0.566						15.82	0.88438
				15.83	0.1415						15.83	0.566						15.83	0.88438
				15.84	0.1415						15.84	0.566						15.84	0.88438
				15.85	0.1415						15.85	0.566						15.85	0.88438
				15.86	0.1415						15.86	0.566						15.86	0.88438
				15.87	0.1415						15.87	0.566						15.87	0.88438
				15.88	0.1415						15.88	0.566						15.88	0.88438
				15.89	0.1415						15.89	0.566						15.89	0.88438
				15.9	0.1415						15.9	0.566						15.9	0.88438
				15.91	0.1415						15.91	0.566						15.91	0.88438
				15.92	0.1415						15.92	0.566						15.92	0.88438
				15.93	0.1415						15.93	0.566						15.93	0.88438
				15.94	0.1415						15.94	0.566						15.94	0.88438
				15.95	0.1415						15.95	0.566						15.95	0.88438
				15.96	0.1415						15.96	0.566						15.96	0.88438
				15.97	0.1415						15.97	0.566						15.97	0.88438
				15.98	0.1415						15.98	0.566						15.98	0.88438
				15.99	0.1415						15.99	0.566						15.99	0.88438
				16	0.1415						16	0.566						16	0.88438
				16.01	0.1415						16.01	0.566						16.01	0.88438
				16.02	0.1415						16.02	0.566						16.02	0.88438
				16.03	0.1415						16.03	0.566						16.03	0.88438
				16.04	0.1415						16.04	0.566						16.04	0.88438
				16.05	0.1415						16.05	0.566						16.05	0.88438
				16.06	0.1415						16.06	0.566						16.06	0.88438
				16.07	0.1415						16.07	0.566						16.07	0.88438
				16.08	0.1415						16.08	0.566						16.08	0.88438
				16.09	0.1415						16.09	0.566						16.09	0.88438
				16.1	0.1415						16.1	0.566						16.1	0.88438
				16.11	0.1415						16.11	0.566						16.11	0.88438
				16.12	0.1415						16.12	0.566						16.12	0.88438
				16.13	0.1415						16.13	0.566						16.13	0.88438
				16.14	0.1415						16.14	0.566						16.14	0.88438
				16.15	0.1415						16.15	0.566						16.15	0.88438
				16.16	0.1415						16.16	0.566						16.16	0.88438
				16.17	0.1415						16.17	0.566						16.17	0.88438
				16.18	0.1415						16.18	0.566						16.18	0.88438
				16.19	0.1415						16.19	0.566						16.19	0.88438
				16.2	0.1415						16.2	0.566						16.2	0.88438
				16.21	0.1415						16.21	0.566						16.21	0.88438
				16.22	0.1415						16.22	0.566						16.22	0.88438
				16.23	0.1415						16.23	0.566						16.23	0.88438
				16.24	0.1415						16.24	0.566						16.24	0.88438
				16.25	0.1415						16.25	0.566						16.25	0.88438
				16.26	0.1415						16.26	0.566						16.26	0.88438
				16.27	0.1415						16.27	0.566						16.27	0.88438
				16.28	0.1415						16.28	0.566						16.28	0.88438
				16.29	0.1415						16.29	0.566						16.29	0.88438
				16.3	0.1415						16.3	0.566						16.3	0.88438
				16.31	0.1415						16.31	0.566						16.31	0.88438
				16.32	0.1415						16.32	0.566						16.32	0.88438
				16.33	0.1415						16.33	0.566						16.33	0.88438
				16.34	0.1415						16.34	0.566						16.34	0.88438
				16.35	0.1415						16.35	0.566						16.35	0.88438
				16.36	0.1415						16.36	0.566						16.36	0.88438
				16.37	0.1415						16.37	0.566						16.37	0.88438
				16.38	0.1415						16.38	0.566						16.38	0.88438
				16.39	0.1415						16.39	0.566						16.39	0.88438
				16.4	0.1415						16.4	0.566						16.4	0.88438
				16.41	0.1415						16.41	0.566						16.41	0.88438
				16.42	0.1415						16.42	0.566						16.42	0.88438
				16.43	0.1415						16.43	0.566						16.43	0.88438
				16.44	0.1415						16.44	0.566						16.44	0.88438
				16.45	0.1415						16.45	0.566						16.45	0.88438
				16.46	0.1415						16.46	0.566						16.46	0.88438
				16.47	0.1415						16.47	0.566						16.47	0.88438
				16.48	0.1415						16.48	0.566						16.48	0.88438
				16.49	0.1415						16.49	0.566						16.49	0.88438
				16.5	0.1415						16.5	0.566						16.5	0.88438
				16.51	0.1415						16.51	0.566						16.51	0.88438
				16.52	0.1415						16.52	0.566						16.52	0.88438
				16.53	0.1415						16.53	0.566						16.53	0.88438
				16.54	0.1415						16.54	0.566						16.54	0.88438
				16.55	0.1415						16.55	0.566						16.55	0.88438
				16.56	0.1415						16.56	0.566						16.56	0.88438
				16.57	0.1415						16.57	0.566						16.57	0.88438
				16.58	0.1415						16.58	0.566						16.58	0.88438
				16.59	0.1415						16.59	0.566						16.59	0.88438
				16.6	0.1415						16.6	0.566						16.6	0.88438
				16.61	0.1415						16.61	0.566						16.61	0.88438
				16.62	0.1415						16.62	0.566						16.62	0.88438
				16.63	0.1415						16.63	0.566						16.63	0.88438
				16.64	0.1415						16.64	0.566						16.64	0.88438
				16.65	0.1415						16.65	0.566						16.65	0.88438
				16.66	0.1415						16.66	0.566						16.66	0.88438
				16.67	0.1415						16.67	0.566						16.67	0.88438
				16.68	0.1415						16.68	0.566						16.68	0.88438
				16.69	0.1415						16.69	0.566						16.69	0.88438
				16.7	0.1415						16.7	0.566						16.7	0.88438
				16.71	0.1415						16.71	0.566						16.71	0.88438
				16.72	0.1415						16.72	0.566						16.72	0.88438
				16.73	0.1415						16.73	0.566						16.73	0.88438
				16.74	0.1415						16.74	0.566						16.74	0.88438
				16.75	0.1415						16.75	0.566						16.75	0.88438
				16.76	0.1415						16.76	0.566						16.76	0.88438
				16.77	0.1415						16.77	0.566						16.77	0.88438
				16.78	0.1415						16.78	0.566						16.78	0.88438
				16.79	0.1415						16.79	0.566						16.79	0.88438
				16.8	0.1415						16.8	0.566						16.8	0.88438
				16.81	0.1415						16.81	0.566						16.81	0.88438
				16.82	0.1415						16.82	0.566						16.82	0.88438
				16.83	0.1415						16.83	0.566						16.83	0.88438
				16.84	0.1415						16.84	0.566						16.84	0.88438
				16.85	0.1415						16.85	0.566						16.85	0.88438
				16.86	0.1415						16.86	0.566						16.86	0.88438
				16.87	0.1415						16.87	0.566						16.87	0.88438
				16.88	0.1415						16.88	0.566						16.88	0.88438
				16.89	0.1415						16.89	0.566						16.89	0.88438
				16.9	0.1415						16.9	0.566						16.9	0.88438
				16.91	0.1415						16.91	0.566						16.91	0.88438
				16.92	0.1415						16.92	0.566						16.92	0.88438
				16.93	0.1415						16.93	0.566						16.93	0.88438
				16.94	0.1415						16.94	0.566						16.94	0.88438
				16.95	0.1415						16.95	0.566						16.95	0.88438
				16.96	0.1415						16.96	0.566						16.96	0.88438
				16.97	0.1415						16.97	0.566						16.97	0.88438
				16.98	0.1415						16.98	0.566						16.98	0.88438
				16.99	0.1415						16.99	0.566						16.99	0.88438
				17	0.1415						17	0.566						17	0.88438
				17.01	0.1415						17.01	0.566						17.01	0.88438
				17.02	0.1415						17.02	0.566						17.02	0.88438
				17.03	0.1415						17.03	0.566						17.03	0.88438
				17.04	0.1415						17.04	0.566						17.04	0.88438
				17.05	0.1415						17.05	0.566						17.05	0.88438
				17.06	0.1415						17.06	0.566						17.06	0.88438
				17.07	0.1415						17.07	0.566						17.07	0.88438
				17.08	0.1415						17.08	0.566						17.08	0.88438
				17.09	0.1415						17.09	0.566						17.09	0.88438
				17.1	0.1415						17.1	0.566						17.1	0.88438
				17.11	0.1415						17.11	0.566						17.11	0.88438
				17.12	0.1415						17.12	0.566						17.12	0.88438
				17.13	0.1415						17.13	0.566						17.13	0.88438
				17.14	0.1415						17.14	0.566						17.14	0.88438
				17.15	0.1415						17.15	0.566						17.15	0.88438
				17.16	0.1415						17.16	0.566						17.16	0.88438
				17.17	0.1415						17.17	0.566						17.17	0.88438
				17.18	0.1415						17.18	0.566						17.18	0.88438
				17.19	0.1415						17.19	0.566						17.19	0.88438
				17.2	0.1415						17.2	0.566						17.2	0.88438
				17.21	0.1415						17.21	0.566						17.21	0.88438
				17.22	0.1415						17.22	0.566						17.22	0.88438
				17.23	0.1415						17.23	0.566						17.23	0.88438
				17.24	0.1415						17.24	0.566						17.24	0.88438
				17.25	0.1415						17.25	0.566						17.25	0.88438
				17.26	0.1415						17.26	0.566						17.26	0.88438
				17.27	0.1415						17.27	0.566						17.27	0.88438
				17.28	0.1415						17.28	0.566						17.28	0.88438
				17.29	0.1415						17.29	0.566						17.29	0.88438
				17.3	0.1415						17.3	0.566						17.3	0.88438
				17.31	0.1415						17.31	0.566						17.31	0.88438
				17.32	0.1415						17.32	0.566						17.32	0.88438
				17.33	0.1415						17.33	0.566						17.33	0.88438
				17.34	0.1415						17.34	0.566						17.34	0.88438
				17.35	0.1415						17.35	0.566						17.35	0.88438
				17.36	0.1415						17.36	0.566						17.36	0.88438
				17.37	0.1415						17.37	0.566						17.37	0.88438
				17.38	0.1415						17.38	0.566						17.38	0.88438
				17.39	0.1415						17.39	0.566						17.39	0.88438
				17.4	0.1415						17.4	0.566						17.4	0.88438
				17.41	0.1415						17.41	0.566						17.41	0.88438
				17.42	0.1415						17.42	0.566						17.42	0.88438
				17.43	0.1415						17.43	0.566						17.43	0.88438
				17.44	0.1415						17.44	0.566						17.44	0.88438
				17.45	0.1415						17.45	0.566						17.45	0.88438
				17.46	0.1415						17.46	0.566						17.46	0.88438
				17.47	0.1415						17.47	0.566						17.47	0.88438
				17.48	0.1415						17.48	0.566						17.48	0.88438
				17.49	0.1415						17.49	0.566						17.49	0.88438
				17.5	0.1415						17.5	0.566						17.5	0.88438
				17.51	0.1415						17.51	0.566						17.51	0.88438
				17.52	0.1415						17.52	0.566						17.52	0.88438
				17.53	0.1415						17.53	0.566						17.53	0.88438
				17.54	0.1415						17.54	0.566						17.54	0.88438
				17.55	0.1415						17.55	0.566						17.55	0.88438
				17.56	0.1415						17.56	0.566						17.56	0.88438
				17.57	0.1415						17.57	0.566						17.57	0.88438
				17.58	0.1415						17.58	0.566						17.58	0.88438
				17.59	0.1415						17.59	0.566						17.59	0.88438
				17.6	0.1415						17.6	0.566						17.6	0.88438
				17.61	0.1415						17.61	0.566						17.61	0.88438
				17.62	0.1415						17.62	0.566						17.62	0.88438
				17.63	0.1415						17.63	0.566						17.63	0.88438
				17.64	0.1415						17.64	0.566						17.64	0.88438
				17.65	0.1415						17.65	0.566						17.65	0.88438
				17.66	0.1415						17.66	0.566						17.66	0.88438
				17.67	0.1415						17.67	0.566						17.67	0.88438
				17.68	0.1415						17.68	0.566						17.68	0.88438
				17.69	0.1415						17.69	0.566						17.69	0.88438
				17.7	0.1415						17.7	0.566						17.7	0.88438
				17.71	0.1415						17.71	0.566						17.71	0.88438
				17.72	0.1415						17.72	0.566						17.72	0.88438
				17.73	0.1415						17.73	0.566						17.73	0.88438
				17.74	0.1415						17.74	0.566						17.74	0.88438
				17.75	0.1415						17.75	0.566						17.75	0.88438
				17.76	0.1415						17.76	0.566						17.76	0.88438
				17.77	0.1415						17.77	0.566						17.77	0.88438
				17.78	0.1415						17.78	0.566						17.78	0.88438
				17.79	0.1415						17.79	0.566						17.79	0.88438
				17.8	0.1415						17.8	0.566						17.8	0.88438
				17.81	0.1415						17.81	0.566						17.81	0.88438
				17.82	0.1415						17.82	0.566						17.82	0.88438
				17.83	0.1415						17.83	0.566						17.83	0.88438
				17.84	0.1415						17.84	0.566						17.84	0.88438
				17.85	0.1415						17.85	0.566						17.85	0.88438
				17.86	0.1415						17.86	0.566						17.86	0.88438
				17.87	0.1415						17.87	0.566						17.87	0.88438
				17.88	0.1415						17.88	0.566						17.88	0.88438
				17.89	0.1415						17.89	0.566						17.89	0.88438
				17.9	0.1415						17.9	0.566						17.9	0.88438
				17.91	0.1415						17.91	0.566						17.91	0.88438
				17.92	0.1415						17.92	0.566						17.92	0.88438
				17.93	0.1415						17.93	0.566						17.93	0.88438
				17.94	0.1415						17.94	0.566						17.94	0.88438
				17.95	0.1415						17.95	0.566						17.95	0.88438
				17.96	0.1415						17.96	0.566						17.96	0.88438
				17.97	0.1415						17.97	0.566						17.97	0.88438
				17.98	0.1415						17.98	0.566						17.98	0.88438
				17.99	0.1415						17.99	0.566						17.99	0.88438
				18	0.1415						18	0.566						18	0.88438
				18.01	0.1415						18.01	0.566						18.01	0.88438
				18.02	0.1415						18.02	0.566						18.02	0.88438
				18.03	0.1415						18.03	0.566						18.03	0.88438
				18.04	0.1415						18.04	0.566						18.04	0.88438
				18.05	0.1415						18.05	0.566						18.05	0.88438
				18.06	0.1415						18.06	0.566						18.06	0.88438
				18.07	0.1415						18.07	0.566						18.07	0.88438
				18.08	0.1415						18.08	0.566						18.08	0.88438
				18.09	0.1415						18.09	0.566						18.09	0.88438
				18.1	0.1415						18.1	0.566						18.1	0.88438
				18.11	0.1415						18.11	0.566						18.11	0.88438
				18.12	0.1415						18.12	0.566						18.12	0.88438
				18.13	0.1415						18.13	0.566						18.13	0.88438
				18.14	0.1415						18.14	0.566						18.14	0.88438
				18.15	0.1415						18.15	0.566						18.15	0.88438
				18.16	0.1415						18.16	0.566						18.16	0.88438
				18.17	0.1415						18.17	0.566						18.17	0.88438
				18.18	0.1415						18.18	0.566						18.18	0.88438
				18.19	0.1415						18.19	0.566						18.19	0.88438
				18.2	0.1415						18.2	0.566						18.2	0.88438
				18.21	0.1415						18.21	0.566						18.21	0.88438
				18.22	0.1415						18.22	0.566						18.22	0.88438
				18.23	0.1415						18.23	0.566						18.23	0.88438
				18.24	0.1415						18.24	0.566						18.24	0.88438
				18.25	0.1415						18.25	0.566						18.25	0.88438
				18.26	0.1415						18.26	0.566						18.26	0.88438
				18.27	0.1415						18.27	0.566						18.27	0.88438
				18.28	0.1415						18.28	0.566						18.28	0.88438
				18.29	0.1415						18.29	0.566						18.29	0.88438
				18.3	0.1415						18.3	0.566						18.3	0.88438
				18.31	0.1415						18.31	0.566						18.31	0.88438
				18.32	0.1415						18.32	0.566						18.32	0.88438
				18.33	0.1415						18.33	0.566						18.33	0.88438
				18.34	0.1415						18.34	0.566						18.34	0.88438
				18.35	0.1415						18.35	0.566						18.35	0.88438
				18.36	0.1415						18.36	0.566						18.36	0.88438
				18.37	0.1415						18.37	0.566						18.37	0.88438
				18.38	0.1415						18.38	0.566						18.38	0.88438
				18.39	0.1415						18.39	0.566						18.39	0.88438
				18.4	0.1415						18.4	0.566						18.4	0.88438
				18.41	0.1415						18.41	0.566						18.41	0.88438
				18.42	0.1415						18.42	0.566						18.42	0.88438
				18.43	0.1415						18.43	0.566						18.43	0.88438
				18.44	0.1415						18.44	0.566						18.44	0.88438
				18.45	0.1415						18.45	0.566						18.45	0.88438
				18.46	0.1415						18.46	0.566						18.46	0.88438
				18.47	0.1415						18.47	0.566						18.47	0.88438
				18.48	0.1415						18.48	0.566						18.48	0.88438
				18.49	0.1415						18.49	0.566						18.49	0.88438
				18.5	0.1415						18.5	0.566						18.5	0.88438
				18.51	0.1415						18.51	0.566						18.51	0.88438
				18.52	0.1415						18.52	0.566						18.52	0.88438
				18.53	0.1415						18.53	0.566						18.53	0.88438
				18.54	0.1415						18.54	0.566						18.54	0.88438
				18.55	0.1415						18.55	0.566						18.55	0.88438
				18.56	0.1415						18.56	0.566						18.56	0.88438
				18.57	0.1415						18.57	0.566						18.57	0.88438
				18.58	0.1415						18.58	0.566						18.58	0.88438
				18.59	0.1415						18.59	0.566						18.59	0.88438
				18.6	0.1415						18.6	0.566						18.6	0.88438
				18.61	0.1415						18.61	0.566						18.61	0.88438
				18.62	0.1415						18.62	0.566						18.62	0.88438
				18.63	0.1415						18.63	0.566						18.63	0.88438
				18.64	0.1415						18.64	0.566						18.64	0.88438
				18.65	0.1415						18.65	0.566						18.65	0.88438
				18.66	0.1415						18.66	0.566						18.66	0.88438
				18.67	0.1415						18.67	0.566						18.67	0.88438
				18.68	0.1415						18.68	0.566						18.68	0.88438
				18.69	0.1415						18.69	0.566						18.69	0.88438
				18.7	0.1415						18.7	0.566						18.7	0.88438
				18.71	0.1415						18.71	0.566						18.71	0.88438
				18.72	0.1415						18.72	0.566						18.72	0.88438
				18.73	0.1415						18.73	0.566						18.73	0.88438
				18.74	0.1415						18.74	0.566						18.74	0.88438
				18.75	0.1415						18.75	0.566						18.75	0.88438
				18.76	0.1415						18.76	0.566						18.76	0.88438
				18.77	0.1415						18.77	0.566						18.77	0.88438
				18.78	0.1415						18.78	0.566						18.78	0.88438
				18.79	0.1415						18.79	0.566						18.79	0.88438
				18.8	0.1415						18.8	0.566						18.8	0.88438
				18.81	0.1415						18.81	0.566						18.81	0.88438
				18.82	0.1415						18.82	0.566						18.82	0.88438
				18.83	0.1415						18.83	0.566						18.83	0.88438
				18.84	0.1415						18.84	0.566						18.84	0.88438
				18.85	0.1415						18.85	0.566						18.85	0.88438
				18.86	0.1415						18.86	0.566						18.86	0.88438
				18.87	0.1415						18.87	0.566						18.87	0.88438
				18.88	0.1415						18.88	0.566						18.88	0.88438
				18.89	0.1415						18.89	0.566						18.89	0.88438
				18.9	0.1415						18.9	0.566						18.9	0.88438
				18.91	0.1415						18.91	0.566						18.91	0.88438
				18.92	0.1415						18.92	0.566						18.92	0.88438
				18.93	0.1415						18.93	0.566						18.93	0.88438
				18.94	0.1415						18.94	0.566						18.94	0.88438
				18.95	0.1415						18.95	0.566						18.95	0.88438
				18.96	0.1415						18.96	0.566						18.96	0.88438
				18.97	0.1415						18.97	0.566						18.97	0.88438
				18.98	0.1415						18.98	0.566						18.98	0.88438
				18.99	0.1415						18.99	0.566						18.99	0.88438
				19	0.1415						19	0.566						19	0.88438
				19.01	0.1415						19.01	0.566						19.01	0.88438
				19.02	0.1415						19.02	0.566						19.02	0.88438
				19.03	0.1415						19.03	0.566						19.03	0.88438
				19.04	0.1415						19.04	0.566						19.04	0.88438
				19.05	0.1415						19.05	0.566						19.05	0.88438
				19.06	0.1415						19.06	0.566						19.06	0.88438
				19.07	0.1415						19.07	0.566						19.07	0.88438
				19.08	0.1415						19.08	0.566						19.08	0.88438
				19.09	0.1415						19.09	0.566						19.09	0.88438
				19.1	0.1415						19.1	0.566						19.1	0.88438
				19.11	0.1415						19.11	0.566						19.11	0.88438
				19.12	0.1415						19.12	0.566						19.12	0.88438
				19.13	0.1415						19.13	0.566						19.13	0.88438
				19.14	0.1415						19.14	0.566						19.14	0.88438
				19.15	0.1415						19.15	0.566						19.15	0.88438
				19.16	0.1415						19.16	0.566						19.16	0.88438
				19.17	0.1415						19.17	0.566						19.17	0.88438
				19.18	0.1415						19.18	0.566						19.18	0.88438
				19.19	0.1415						19.19	0.566						19.19	0.88438
				19.2	0.1415						19.2	0.566						19.2	0.88438
				19.21	0.1415						19.21	0.566						19.21	0.88438
				19.22	0.1415						19.22	0.566						19.22	0.88438
				19.23	0.1415						19.23	0.566						19.23	0.88438
				19.24	0.1415						19.24	0.566						19.24	0.88438
				19.25	0.1415						19.25	0.566						19.25	0.88438
				19.26	0.1415						19.26	0.566						19.26	0.88438
				19.27	0.1415						19.27	0.566						19.27	0.88438
				19.28	0.1415						19.28	0.566						19.28	0.88438
				19.29	0.1415						19.29	0.566						19.29	0.88438
				19.3	0.1415						19.3	0.566						19.3	0.88438
				19.31	0.1415						19.31	0.566						19.31	0.88438
				19.32	0.1415						19.32	0.566						19.32	0.88438
				19.33	0.1415						19.33	0.566						19.33	0.88438
				19.34	0.1415						19.34	0.566						19.34	0.88438
				19.35	0.1415						19.35	0.566						19.35	0.88438
				19.36	0.1415						19.36	0.566						19.36	0.88438
				19.37	0.1415						19.37	0.566						19.37	0.88438
				19.38	0.1415						19.38	0.566						19.38	0.88438
				19.39	0.1415						19.39	0.566						19.39	0.88438
				19.4	0.1415						19.4	0.566						19.4	0.88438
				19.41	0.1415						19.41	0.566						19.41	0.88438
				19.42	0.1415						19.42	0.566						19.42	0.88438
				19.43	0.1415						19.43	0.566						19.43	0.88438
				19.44	0.1415						19.44	0.566						19.44	0.88438
				19.45	0.1415						19.45	0.566						19.45	0.88438
				19.46	0.1415						19.46	0.566						19.46	0.88438
				19.47	0.1415						19.47	0.566						19.47	0.88438
				19.48	0.1415						19.48	0.566						19.48	0.88438
				19.49	0.1415						19.49	0.566						19.49	0.88438
				19.5	0.1415						19.5	0.566						19.5	0.88438
				19.51	0.1415						19.51	0.566						19.51	0.88438
				19.52	0.1415						19.52	0.566						19.52	0.88438
				19.53	0.1415						19.53	0.566						19.53	0.88438
				19.54	0.1415						19.54	0.566						19.54	0.88438
				19.55	0.1415						19.55	0.566						19.55	0.88438
				19.56	0.1415						19.56	0.566						19.56	0.88438
				19.57	0.1415						19.57	0.566						19.57	0.88438
				19.58	0.1415						19.58	0.566						19.58	0.88438
				19.59	0.1415						19.59	0.566						19.59	0.88438
				19.6	0.1415						19.6	0.566						19.6	0.88438
				19.61	0.1415						19.61	0.566						19.61	0.88438
				19.62	0.1415						19.62	0.566						19.62	0.88438
				19.63	0.1415						19.63	0.566						19.63	0.88438
				19.64	0.1415						19.64	0.566						19.64	0.88438
				19.65	0.1415						19.65	0.566						19.65	0.88438
				19.66	0.1415						19.66	0.566						19.66	0.88438
				19.67	0.1415						19.67	0.566						19.67	0.88438
				19.68	0.1415						19.68	0.566						19.68	0.88438
				19.69	0.1415						19.69	0.566						19.69	0.88438
				19.7	0.1415						19.7	0.566						19.7	0.88438
				19.71	0.1415						19.71	0.566						19.71	0.88438
				19.72	0.1415						19.72	0.566						19.72	0.88438
				19.73	0.1415						19.73	0.566						19.73	0.88438
				19.74	0.1415						19.74	0.566						19.74	0.88438
				19.75	0.1415						19.75	0.566						19.75	0.88438
				19.76	0.1415						19.76	0.566						19.76	0.88438
				19.77	0.1415						19.77	0.566						19.77	0.88438
				19.78	0.1415						19.78	0.566						19.78	0.88438
				19.79	0.1415						19.79	0.566						19.79	0.88438
				19.8	0.1415						19.8	0.566						19.8	0.88438
				19.81	0.1415						19.81	0.566						19.81	0.88438
				19.82	0.1415						19.82	0.566						19.82	0.88438
				19.83	0.1415						19.83	0.566						19.83	0.88438
				19.84	0.1415						19.84	0.566						19.84	0.88438
				19.85	0.1415						19.85	0.566						19.85	0.88438
				19.86	0.1415						19.86	0.566						19.86	0.88438
				19.87	0.1415						19.87	0.566						19.87	0.88438
				19.88	0.1415						19.88	0.566						19.88	0.88438
				19.89	0.1415						19.89	0.566						19.89	0.88438
				19.9	0.1415						19.9	0.566						19.9	0.88438
				19.91	0.1415						19.91	0.566						19.91	0.88438
				19.92	0.1415						19.92	0.566						19.92	0.88438
				19.93	0.1415						19.93	0.566						19.93	0.88438
				19.94	0.1415						19.94	0.566						19.94	0.88438
				19.95	0.1415						19.95	0.566						19.95	0.88438
				19.96	0.1415						19.96	0.566						19.96	0.88438
				19.97	0.1415						19.97	0.566						19.97	0.88438
[truncated: 15,003 more rows]

## Sheet: Supplementary Figure 3bcd
												Pre-charged pressure[kPa]
Supplementary Figure 3b					Supplementary Figure 3c					Supplementary Figure 3d		0	10	20	30
	Pre-charged pressure[kPa]	Absolute position of the indenter[mm]	STDEV			Indenter displacement[mm]	Downforce[N]	STDEV			Indenter displacement[mm]	Downforce[N]	Downforce[N]	Downforce[N]	Downforce[N]
	0	0	0			0	0	0			0	0	0	0	0
	5	9.5	0.18			10	0.29	0.08			1.67	0	0	0	0
	10	12	0.25			20	0.48	0.1			3.34	0	0	0.2	0
	15	13.75	0.3			30	0.71	0.13			5.01	0.2	0.1	0.9	0.6
	20	15	0.5			40	0.95	0.15			6.68	0.3	0.6	1.8	1.5
	25	16.5	0.48			50	1.41	0.18			8.35	0.7	1.1	2.7	2.7
	30	17.5	0.52								10.02	0.9	1.7	3.9	4.2
											11.69	1.3	2.4	5.1	5.5
											13.36	1.8	3.2	6.4	7.1
											15.03	2.4	4	7.7	8.9
											16.7	3	4.9	9.4	10.6
											18.37	3.7	6	10.9	12.8
											20.04	4.7	7	12.6	14.7
											21.71	5.7	8.2	14.4	17
											23.38	6.9	9.3	16.2	19.3
											25.05	8.3	10.6	18.2	21.7
											26.72	9.8	12	20.2	24.3
											28.39	11.3	13.7	22.5	26.8
											30.06	13.4	15.3	24.8	29.4
											31.73	15.4	17.1	27.3	32.3
											33.4	17.8	19.2	29.8	35
											35.07	20.2	21.3	32.5	37.9
											36.74	23	23.5	35.1	40.9
											38.41	25.9	26	37.9	44.1
											40.08	29.2	28.7	41	47.5
											41.75	32.2	31.5	44.2	50.9
											43.42	35.4	34.4	47.7	54.4
											45.09	39	37.5	51	58.2

## Sheet: Supplementary Figure 4bcd
		Pre-charged pressure[kPa]							Pre-charged pressure[kPa]											Pre-charged pressure[kPa]
Supplementary Figure 4b		0	10	20	30		Supplementary Figure 4c		0		10		20		30			Supplementary Figure 4d		0	10	20	30
	Indenter displacement[mm]	ΔF[N]	ΔF[N]	ΔF[N]	ΔF[N]			Indenter displacement[mm]	Pressure[kPa]	STDEV	Pressure[kPa]	STDEV	Pressure[kPa]	STDEV	Pressure[kPa]	STDEV			Indenter displacement[mm]	Volume reduction of the palm[mL]	Volume reduction of the palm[mL]	Volume reduction of the palm[mL]	Volume reduction of the palm[mL]
	0	0	0	0	0			0	0	0	10	0	20	0	30	0			0	0	0	0	0
	10	1.4	3.5	5.5	7.2			10	0	0	11	0.58	20	0.58	30	1			10	0	0.76751	0	0
	20	5.4	9	13.4	17.5			20	5	0.58	13	0.58	22	1	32	1			20	4.05686	2.26179	1.39662	1.29082
	30	13.9	17.5	24.2	30.6			30	10	1	17	0.58	25	0.58	35	0.58			30	7.74491	5.09708	3.40776	3.15533
	40	28.2	29.6	38.2	46.7			40	17	0.58	23	0.58	30	0.58	39	0.58			40	12.3786	9.00424	6.55338	5.51616
	50	46.8	45.3	54.9	64			50	25	0.58	28	0.58	35	0.58	43	1			50	17.0388	11.9804	9.466	7.74491

## Sheet: Supplementary Figure 5
Supplementary Figure 5
	Time[ms]	Kinetic energy[J]	Velocity[m/s]	Time[ms]	Kinetic energy[J]	Velocity[m/s]	Time[ms]	Kinetic energy[J]	Velocity[m/s]
	1	0.13981	0.98896	1	0.59982	2.05811	1	0.91822	2.5458
	2	0.13989	0.99015	2	0.58978	2.0411	2	0.90906	2.53345
	3	0.14012	0.99074	3	0.58771	2.03776	3	0.9338	2.56775
	4	0.14449	1.00563	4	0.59939	2.05763	4	0.93277	2.56594
	5	0.14208	0.99958	5	0.59336	2.04662	5	0.91274	2.53819
	6	0.13821	0.98346	6	0.5888	2.03961	6	0.92066	2.54903
	7	0.1401	0.9893	7	0.57573	2.01695	7	0.92391	2.55438
	8	0.13953	0.98807	8	0.57778	2.02005	8	0.90894	2.53343
	9	0.13807	0.98265	9	0.5769	2.01862	9	0.90548	2.52805
	10	0.13807	0.98471	10	0.5785	2.02155	10	0.91849	2.5472
	11	0.14027	0.99351	11	0.59239	2.04521	11	0.93005	2.56283
	12	0.13132	0.95949	12	0.5933	2.04676	12	0.91937	2.54709
	13	0.12644	0.93937	13	0.59575	2.05093	13	0.91521	2.5413
	14	0.13521	0.97127	14	0.58157	2.02694	14	0.92018	2.54864
	15	0.13425	0.96806	15	0.57436	2.01447	15	0.9283	2.56041
	16	0.12947	0.95016	16	0.57499	2.01533	16	0.92573	2.55636
	17	0.1354	0.9729	17	0.57304	2.01221	17	0.88017	2.49312
	18	0.12971	0.95245	18	0.58638	2.03515	18	0.88528	2.50053
	19	0.12481	0.93521	19	0.58979	2.04044	19	0.90975	2.53447
	20	0.13473	0.97305	20	0.58162	2.02694	20	0.90823	2.53249
	21	0.13532	0.97333	21	0.57355	2.01308	21	0.90024	2.52142
	22	0.12509	0.93527	22	0.5784	2.02098	22	0.8815	2.49491
	23	0.13041	0.95662	23	0.56996	2.00562	23	0.8598	2.46413
	24	0.13387	0.9669	24	0.56128	1.99083	24	0.82538	2.41455
	25	0.12844	0.94748	25	0.55398	1.97761	25	0.83987	2.43558
	26	0.12283	0.92894	26	0.52395	1.92268	26	0.82129	2.40788
	27	0.12235	0.92577	27	0.49328	1.86522	27	0.71989	2.25556
	28	0.12089	0.92098	28	0.47026	1.82145	28	0.65223	2.14679
	29	0.11471	0.89742	29	0.43655	1.75411	29	0.58686	2.03604
	30	0.10747	0.86651	30	0.38789	1.65289	30	0.50391	1.88563
	31	0.09907	0.83192	31	0.31269	1.48445	31	0.41121	1.7004
	32	0.09362	0.81112	32	0.25646	1.34294	32	0.28877	1.41886
	33	0.08638	0.77929	33	0.2035	1.19343	33	0.18434	1.12813
	34	0.07739	0.73861	34	0.14934	1.02156	34	0.09992	0.81776
	35	0.06951	0.70061	35	0.09402	0.81004	35	0.04563	0.52395
	36	0.06302	0.66623	36	0.04787	0.57243	36	0.01748	0.27873
	37	0.05501	0.6228	37	0.01632	0.32269	37	0.01428	0.31236
	38	0.04795	0.58184	38	0.00229	0.10283	38	0.04029	0.46381
	39	0.03768	0.51568	39	0.00337	0.12321	39	0.06276	0.6361
	40	0.02871	0.44839	40	0.01586	0.32668	40	0.10339	0.83587
	41	0.02339	0.40142	41	0.04091	0.53221	41	0.17029	1.08141
	42	0.01345	0.30321	42	0.07349	0.72005	42	0.21089	1.20809
	43	0.00895	0.24064	43	0.09854	0.83435	43	0.21919	1.24088
	44	0.00683	0.1978	44	0.12612	0.94406	44	0.25303	1.33671
	45	0.00277	0.09905	45	0.14875	1.02512	45	0.25426	1.33954
	46	0.00245	0.12111	46	0.16867	1.09174	46	0.24258	1.30796
	47	0.00294	0.1419	47	0.18691	1.14871	47	0.25455	1.34077
	48	0.00498	0.17983	48	0.18524	1.1429	48	0.25856	1.35115
	49	0.00863	0.22269	49	0.18809	1.15223	49	0.25012	1.32841
	50	0.012	0.2728	50	0.19691	1.17963	50	0.24745	1.32095
	51	0.01723	0.32934	51	0.18286	1.13589	51	0.24498	1.31496
	52	0.02287	0.37926	52	0.18126	1.13086	52	0.24725	1.32169
	53	0.02811	0.43156	53	0.18346	1.13848	53	0.24604	1.31847
	54	0.0345	0.48099	54	0.18955	1.15727	54	0.24351	1.31089
	55	0.038	0.50586	55	0.18858	1.15416	55	0.23219	1.28035
	56	0.04097	0.5288	56	0.18126	1.13129	56	0.22389	1.25756
	57	0.04762	0.57093	57	0.18961	1.15673	57	0.23237	1.28112
	58	0.0536	0.60904	58	0.18044	1.12869	58	0.23288	1.28275
	59	0.05589	0.62381	59	0.17434	1.10977	59	0.22811	1.26923
	60	0.05464	0.61653	60	0.18092	1.13013	60	0.2296	1.27241
	61	0.05943	0.64142	61	0.17821	1.12175	61	0.24439	1.31374
	62	0.06133	0.65171	62	0.1734	1.10688	62	0.23452	1.28679
	63	0.0621	0.65767	63	0.17652	1.11576	63	0.22565	1.26245
	64	0.06332	0.66602	64	0.18009	1.12687	64	0.23036	1.2759
	65	0.06158	0.65633	65	0.17461	1.11032	65	0.23078	1.27688
	66	0.06166	0.6573	66	0.16758	1.08742	66	0.23565	1.2892
	67	0.05911	0.64558	67	0.17441	1.10924	67	0.22347	1.256
	68	0.05613	0.62559	68	0.17781	1.1206	68	0.22336	1.2564
	69	0.05899	0.64209	69	0.17711	1.11773	69	0.22358	1.25602
	70	0.06217	0.6615	70	0.1609	1.06515	70	0.21544	1.23177
	71	0.05841	0.63976	71	0.16316	1.07379	71	0.22153	1.25035
	72	0.05831	0.64018	72	0.1796	1.126	72	0.22314	1.25535
	73	0.06057	0.65175	73	0.17346	1.10619	73	0.22227	1.25265
	74	0.06305	0.66382	74	0.16533	1.08068	74	0.22068	1.24772
	75	0.05929	0.64605	75	0.16867	1.0904	75	0.22818	1.26879
	76	0.05529	0.62298	76	0.17303	1.10473	76	0.23325	1.28327
	77	0.05657	0.63014	77	0.17064	1.09722	77	0.22453	1.25928
	78	0.05867	0.64229	78	0.16503	1.07981	78	0.22175	1.2513
	79	0.05512	0.62235	79	0.16681	1.08556	79	0.22284	1.25466
	80	0.05682	0.63148	80	0.16507	1.07854	80	0.22778	1.26827
	81	0.05709	0.63306
	82	0.05699	0.63375
	83	0.05789	0.63883
	84	0.05395	0.61445
	85	0.05703	0.63145
	86	0.0549	0.62204
	87	0.05154	0.60184
	88	0.05301	0.61095
	89	0.05331	0.61355
	90	0.05372	0.61401
	91	0.06153	0.65721
	92	0.0561	0.62943

## Sheet: Supplementary Figure 6abcd
Supplementary Figure 6a											Supplementary Figure 6b											Supplementary Figure 6c											Supplementary Figure 6d
	Time[ms]	Kinetic energy[J]	Velocity[m/s]	Time[ms]	Kinetic energy[J]	Velocity[m/s]	Time[ms]	Kinetic energy[J]	Velocity[m/s]			Time[ms]	Kinetic energy[J]	Velocity[m/s]	Time[ms]	Kinetic energy[J]	Velocity[m/s]	Time[ms]	Kinetic energy[J]	Velocity[m/s]			Time[ms]	Kinetic energy[J]	Velocity[m/s]	Time[ms]	Kinetic energy[J]	Velocity[m/s]	Time[ms]	Kinetic energy[J]	Velocity[m/s]			Time[ms]	Kinetic energy[J]	Velocity[m/s]	Time[ms]	Kinetic energy[J]	Velocity[m/s]	Time[ms]	Kinetic energy[J]	Velocity[m/s]
	1	0.13	0.95	1	0.55097	1.97296	1	0.93402	2.5687			1	0.18768	1.14416	1	0.5884	2.03819	1	0.96406	2.60995			1	0.14067	0.99551	1	0.5783	2.0208	1	0.89321	2.51192			1	0.12952	0.9557	1	0.58945	2.04063	1	0.86096	2.46656
	2	0.13	0.96	2	0.53809	1.94997	2	0.8991	2.5205			2	0.18871	1.14699	2	0.58383	2.03091	2	0.96211	2.60692			2	0.1384	0.98749	2	0.57873	2.02164	2	0.89515	2.51499			2	0.13167	0.96361	2	0.57565	2.01663	2	0.87314	2.48405
	3	0.13	0.97	3	0.53311	1.94101	3	0.89927	2.52069			3	0.1862	1.14255	3	0.58063	2.02553	3	0.94785	2.58764			3	0.14005	0.99363	3	0.56941	2.00514	3	0.88187	2.49598			3	0.13505	0.97631	3	0.57436	2.01455	3	0.86234	2.46852
	4	0.13	0.95	4	0.54111	1.95552	4	0.9089	2.5337			4	0.18797	1.14731	4	0.57619	2.01724	4	0.94996	2.59064			4	0.13811	0.98672	4	0.56265	1.99286	4	0.88074	2.49442			4	0.13192	0.96363	4	0.59166	2.04444	4	0.86349	2.47017
	5	0.13	0.94	5	0.5325	1.93982	5	0.91342	2.54017			5	0.18212	1.12788	5	0.57484	2.01491	5	0.94293	2.58139			5	0.13642	0.98103	5	0.57313	2.01127	5	0.89039	2.50812			5	0.12724	0.94669	5	0.60157	2.06087	5	0.87195	2.48224
	6	0.13	0.95	6	0.53952	1.95264	6	0.90335	2.52611			6	0.17892	1.11778	6	0.57608	2.01726	6	0.94266	2.58102			6	0.14021	0.99433	6	0.57397	2.01329	6	0.897	2.51736			6	0.13226	0.96565	6	0.57418	2.01408	6	0.85995	2.46517
	7	0.13	0.98	7	0.54258	1.95817	7	0.89336	2.51213			7	0.18831	1.14619	7	0.57239	2.01026	7	0.95319	2.59527			7	0.13833	0.98731	7	0.57054	2.00696	7	0.8747	2.48571			7	0.12766	0.94854	7	0.56411	1.99663	7	0.86686	2.47493
	8	0.13	0.96	8	0.52367	1.92361	8	0.89255	2.51124			8	0.18464	1.13463	8	0.57877	2.02177	8	0.95426	2.59676			8	0.14493	1.01101	8	0.55619	1.98166	8	0.87419	2.48496			8	0.13028	0.95841	8	0.58147	2.02685	8	0.86364	2.47045
	9	0.12	0.93	9	0.53151	1.93801	9	0.89277	2.51146			9	0.17995	1.11829	9	0.57948	2.02345	9	0.94248	2.5808			9	0.14464	1.01011	9	0.55497	1.97986	9	0.88214	2.49644			9	0.13524	0.97716	9	0.58496	2.03266	9	0.86193	2.46789
	10	0.12	0.94	10	0.53715	1.94835	10	0.88291	2.49757			10	0.1874	1.14439	10	0.56975	2.00583	10	0.96215	2.60751			10	0.14081	0.99589	10	0.56597	1.99938	10	0.8817	2.49578			10	0.13084	0.9607	10	0.57597	2.01736	10	0.86218	2.46834
	11	0.12	0.93	11	0.53503	1.94442	11	0.89008	2.50754			11	0.1846	1.13806	11	0.5741	2.01335	11	0.95926	2.60334			11	0.14393	1.00711	11	0.56487	1.99735	11	0.88682	2.50298			11	0.12774	0.94862	11	0.57574	2.01675	11	0.87028	2.47982
	12	0.12	0.93	12	0.53702	1.94813	12	0.89556	2.51536			12	0.1789	1.11852	12	0.57764	2.02006	12	0.93253	2.56683			12	0.14331	1.00487	12	0.55408	1.97793	12	0.88351	2.49832			12	0.12686	0.94548	12	0.56812	2.0036	12	0.85525	2.4584
	13	0.13	0.95	13	0.51887	1.91485	13	0.8987	2.51965			13	0.18053	1.12201	13	0.56954	2.0056	13	0.93767	2.57415			13	0.13743	0.98434	13	0.54352	1.9586	13	0.88143	2.49551			13	0.12626	0.94321	13	0.55303	1.97694	13	0.84739	2.44717
	14	0.13	0.96	14	0.52693	1.92945	14	0.91316	2.53944			14	0.17719	1.11156	14	0.57787	2.02026	14	0.94217	2.58019			14	0.1367	0.98082	14	0.55481	1.97919	14	0.875	2.48633			14	0.12847	0.95178	14	0.56577	1.99912	14	0.86791	2.47658
	15	0.13	0.94	15	0.5391	1.95171	15	0.90238	2.52466			15	0.17947	1.11963	15	0.58086	2.02572	15	0.93792	2.57413			15	0.13485	0.97393	15	0.5645	1.99644	15	0.87292	2.48365			15	0.1294	0.95529	15	0.56485	1.99778	15	0.86679	2.47472
	16	0.12	0.93	16	0.52901	1.93348	16	0.89735	2.51794			16	0.17975	1.11864	16	0.56664	2.00032	16	0.93891	2.57547			16	0.13852	0.98739	16	0.56121	1.99091	16	0.86429	2.47123			16	0.12858	0.95243	16	0.56675	2.00124	16	0.85819	2.46265
	17	0.12	0.92	17	0.52361	1.92357	17	0.88808	2.50491			17	0.17591	1.1083	17	0.57233	2.01035	17	0.94492	2.584			17	0.13969	0.99245	17	0.55118	1.97314	17	0.86337	2.46979			17	0.12928	0.95516	17	0.58883	2.03944	17	0.85591	2.45937
	18	0.12	0.93	18	0.52358	1.92345	18	0.87811	2.49073			18	0.17294	1.09865	18	0.56815	2.003	18	0.95696	2.60047			18	0.14012	0.99446	18	0.54998	1.97061	18	0.87951	2.49273			18	0.12667	0.94565	18	0.56229	1.99299	18	0.85048	2.45145
	19	0.13	0.95	19	0.52337	1.923	19	0.8861	2.50208			19	0.17308	1.09642	19	0.5597	1.98765	19	0.94534	2.58441			19	0.13534	0.97595	19	0.54502	1.96159	19	0.87089	2.48011			19	0.12941	0.95552	19	0.55532	1.98092	19	0.85702	2.46101
	20	0.12	0.93	20	0.51815	1.91328	20	0.88806	2.50482			20	0.17609	1.10718	20	0.57723	2.01922	20	0.92275	2.55319			20	0.13324	0.96735	20	0.54359	1.95946	20	0.86095	2.46599			20	0.13058	0.95958	20	0.57301	2.01191	20	0.85539	2.45866
	21	0.12	0.91	21	0.48781	1.85605	21	0.88235	2.49683			21	0.17128	1.09337	21	0.56761	2.00195	21	0.91753	2.54597			21	0.13513	0.97502	21	0.54986	1.97008	21	0.87199	2.48217			21	0.1316	0.96336	21	0.57351	2.01292	21	0.84248	2.44003
	22	0.09	0.8	22	0.24194	1.30542	22	0.72109	2.25632			22	0.16547	1.07419	22	0.54217	1.95612	22	0.89473	2.5139			22	0.131	0.96109	22	0.54612	1.96342	22	0.85687	2.46042			22	0.1276	0.94866	22	0.56211	1.99299	22	0.85795	2.46236
	23	0.02	0.38	23	0.00493	0.1764	23	0.17455	1.09731			23	0.15677	1.04077	23	0.50291	1.88398	23	0.84365	2.43916			23	0.12807	0.94907	23	0.52929	1.93327	23	0.83819	2.43325			23	0.12663	0.94381	23	0.54189	1.95679	23	0.83095	2.42325
	24	0	0.14	24	0.05111	0.60097	24	0.01981	0.36002			24	0.13484	0.96244	24	0.44787	1.77758	24	0.74221	2.28437			24	0.1244	0.93552	24	0.52046	1.91716	24	0.81935	2.40598			24	0.12389	0.93437	24	0.54971	1.97073	24	0.80573	2.38605
	25	0.02	0.4	25	0.08442	0.77197	25	0.12091	0.92435			25	0.11601	0.89357	25	0.38564	1.64963	25	0.60158	2.05399			25	0.12408	0.93479	25	0.52071	1.91746	25	0.80046	2.37817			25	0.12462	0.93722	25	0.55144	1.97389	25	0.81229	2.39572
	26	0.03	0.44	26	0.08419	0.77121	26	0.1293	0.95591			26	0.09896	0.82058	26	0.31068	1.47889	26	0.46714	1.80441			26	0.12381	0.93275	26	0.50607	1.88999	26	0.76868	2.3307			26	0.12049	0.91976	26	0.53042	1.93601	26	0.79472	2.36978
	27	0.03	0.44	27	0.08332	0.76732	27	0.1279	0.95071			27	0.0723	0.69706	27	0.22606	1.25996	27	0.33127	1.51183			27	0.11295	0.89021	27	0.49102	1.86247	27	0.7069	2.23504			27	0.11339	0.89189	27	0.51986	1.91645	27	0.77481	2.33999
	28	0.03	0.46	28	0.08398	0.77031	28	0.12399	0.93588			28	0.04979	0.57962	28	0.14805	1.01832	28	0.19587	1.14788			28	0.10733	0.86883	28	0.45248	1.78759	28	0.62264	2.09753			28	0.11843	0.91408	28	0.52252	1.9211	28	0.76037	2.31809
	29	0.03	0.44	29	0.07793	0.74202	29	0.12735	0.94866			29	0.03063	0.4529	29	0.07935	0.73926	29	0.08752	0.7322			29	0.10299	0.85088	29	0.40158	1.6837	29	0.54158	1.95535			29	0.12406	0.93609	29	0.51391	1.9054	29	0.74637	2.29658
	30	0.03	0.45	30	0.0766	0.73526	30	0.13102	0.96175			30	0.01248	0.28042	30	0.02266	0.38723	30	0.02125	0.34158			30	0.08757	0.77873	30	0.35664	1.58552	30	0.42359	1.72699			30	0.11697	0.90653	30	0.49517	1.87062	30	0.70686	2.235
	31	0.03	0.45	31	0.08282	0.76459	31	0.1259	0.94324			31	0.00394	0.14628	31	0.00189	0.11427	31	0.01142	0.20287			31	0.08114	0.73909	31	0.29026	1.42704	31	0.29334	1.434			31	0.11338	0.893	31	0.47969	1.84089	31	0.6715	2.17826
	32	0.02	0.41	32	0.08148	0.75779	32	0.12141	0.92625			32	0.00091864	0.07154	32	0.00816	0.21722	32	0.04871	0.55039			32	0.07716	0.71882	32	0.22249	1.24963	32	0.18979	1.14601			32	0.11466	0.89909	32	0.46335	1.80891	32	0.63706	2.12168
	33	0.02	0.41	33	0.07863	0.74539	33	0.12227	0.92958			33	0.0037	0.15355	33	0.03339	0.4777	33	0.11839	0.89957			33	0.06667	0.66918	33	0.15743	1.04886	33	0.08859	0.76629			33	0.10893	0.87611	33	0.43576	1.75478	33	0.59482	2.05022
	34	0.03	0.44	34	0.08477	0.77387	34	0.12309	0.93268			34	0.01293	0.30109	34	0.0761	0.72959	34	0.20507	1.19648			34	0.05504	0.5914	34	0.09574	0.80832	34	0.02516	0.36762			34	0.10928	0.8778	34	0.42446	1.73196	34	0.55043	1.97228
	35	0.03	0.43	35	0.08147	0.75865	35	0.12468	0.93868			35	0.02666	0.43404	35	0.13187	0.96331	35	0.288	1.42224			35	0.05083	0.54137	35	0.04511	0.5413	35	0.00852	0.2211			35	0.1142	0.89621	35	0.40982	1.70165	35	0.48758	1.85618
	36	0.03	0.43	36	0.07496	0.72772	36	0.1235	0.93423			36	0.04289	0.55029	36	0.18104	1.12983	36	0.36196	1.59767			36	0.04048	0.47283	36	0.01498	0.27408	36	0.02871	0.40203			36	0.1065	0.8664	36	0.37051	1.61797	36	0.37722	1.63121
	37	0.03	0.44	37	0.07258	0.71612	37	0.12121	0.92552			37	0.06003	0.64922	37	0.2179	1.24018	37	0.41754	1.71721			37	0.02832	0.38092	37	0.00495	0.17116	37	0.07882	0.72856			37	0.105	0.86071	37	0.33963	1.54926	37	0.18786	1.14653
	38	0.03	0.43	38	0.07828	0.74328	38	0.1213	0.92587			38	0.07294	0.71709	38	0.25599	1.34414	38	0.45778	1.79827			38	0.02422	0.37146	38	0.01505	0.28086	38	0.15218	1.0244			38	0.10139	0.84587	38	0.30755	1.47426	38	0.031	0.44976
	39	0.02	0.4	39	0.08246	0.76305	39	0.12082	0.92402			39	0.08835	0.78884	39	0.28095	1.4087	39	0.48334	1.84814			39	0.02205	0.38181	39	0.04195	0.51972	39	0.22787	1.25706			39	0.09585	0.82238	39	0.25626	1.34514	39	0.01581	0.30785
	40	0.02	0.39	40	0.07664	0.7359	40	0.12088	0.92427			40	0.09431	0.81343	40	0.29982	1.45537	40	0.48669	1.8546			40	0.01613	0.33507	40	0.08269	0.74598	40	0.30385	1.45903			40	0.09868	0.83381	40	0.16875	1.08295	40	0.09511	0.81488
	41	0.02	0.4	41	0.07778	0.7413	41	0.12511	0.94002			41	0.09922	0.83384	41	0.30442	1.46653	41	0.48279	1.84689			41	0.01322	0.2964	41	0.12293	0.91885	41	0.37111	1.61621			41	0.09748	0.82909	41	0.0711	0.66049	41	0.1647	1.07799
	42	0.02	0.42	42	0.08448	0.77256	42	0.12127	0.92575			42	0.10553	0.8587	42	0.30715	1.47303	42	0.4802	1.84188			42	0.01287	0.26912	42	0.17057	1.09061	42	0.41538	1.71049			42	0.09163	0.80356	42	0.01607	0.22528	42	0.18357	1.13896
	43	0.03	0.42	43	0.07994	0.75149	43	0.11856	0.91512			43	0.10648	0.86285	43	0.30292	1.46261	43	0.48278	1.84704			43	0.01587	0.25597	43	0.23082	1.27252	43	0.45245	1.78673			43	0.0829	0.76227	43	0.02159	0.3456	43	0.17198	1.10243
	44	0.02	0.4	44	0.07395	0.72287	44	0.12093	0.92444			44	0.11	0.87887	44	0.30259	1.46189	44	0.4829	1.84731			44	0.02015	0.28646	44	0.25713	1.34409	44	0.48834	1.85633			44	0.08446	0.77178	44	0.06075	0.62913	44	0.16263	1.07205
	45	0.02	0.41	45	0.07694	0.73713	45	0.12108	0.92499			45	0.10839	0.87147	45	0.30076	1.45779	45	0.47785	1.83752			45	0.02521	0.32938	45	0.27968	1.40347	45	0.50278	1.88393			45	0.08492	0.77433	45	0.09081	0.79712	45	0.15278	1.03904
	46	0.02	0.41	46	0.07581	0.73132						46	0.1009	0.84007	46	0.30096	1.458	46	0.48082	1.84322			46	0.02977	0.37398	46	0.31344	1.48671	46	0.50953	1.89704			46	0.08141	0.75789	46	0.10634	0.8665	46	0.15324	1.04065
	47	0.02	0.39									47	0.09851	0.83092	47	0.30861	1.47645	47	0.48349	1.84847			47	0.0335	0.42933	47	0.32823	1.52097	47	0.51797	1.91253			47	0.07807	0.7424	47	0.11409	0.89775	47	0.15141	1.03435
												48	0.10272	0.84804	48	0.30018	1.45611	48	0.47657	1.83496			48	0.04246	0.49842	48	0.3388	1.54529	48	0.51404	1.90549			48	0.07517	0.72819	48	0.10283	0.85229	48	0.1444	1.01014
												49	0.1055	0.85966	49	0.29766	1.44991	49	0.4765	1.83486			49	0.05444	0.57501	49	0.34402	1.55781	49	0.51841	1.91379			49	0.07225	0.71358	49	0.09924	0.83743	49	0.14247	1.00337
												50	0.10379	0.85334	50	0.30139	1.45909	50	0.48446	1.85032			50	0.05712	0.60613	50	0.35683	1.58714	50	0.52781	1.93091			50	0.06957	0.70101	50	0.09951	0.83856	50	0.14337	1.00656
												51	0.1034	0.85028	51	0.30081	1.45761	51	0.47937	1.84042			51	0.06204	0.64056	51	0.36587	1.60689	51	0.51735	1.91158			51	0.06892	0.69789	51	0.0937	0.81362	51	0.14499	1.0122
												52	0.10161	0.84303	52	0.29779	1.44998	52	0.47267	1.82735			52	0.07014	0.68464	52	0.35531	1.58362	52	0.51254	1.90279			52	0.0615	0.65917	52	0.09701	0.82734	52	0.1426	1.00377
												53	0.09958	0.83359	53	0.29687	1.4478	53	0.48313	1.84769			53	0.0733	0.70676	53	0.35761	1.5889	53	0.51821	1.91294			53	0.05506	0.62377	53	0.09394	0.81436	53	0.14048	0.99637
												54	0.10634	0.86246	54	0.29754	1.4496	54	0.48416	1.84949			54	0.07998	0.74083	54	0.35235	1.57706	54	0.51586	1.90855			54	0.05461	0.6211	54	0.09105	0.80199	54	0.13983	0.99386
												55	0.10607	0.86332	55	0.29958	1.45449	55	0.47637	1.83448			55	0.08273	0.7589	55	0.35343	1.57952	55	0.52092	1.91823			55	0.04948	0.59127	55	0.09128	0.80283	55	0.14308	1.00554
												56	0.10195	0.84567	56	0.29426	1.44157	56	0.48252	1.84652			56	0.08622	0.776	56	0.35273	1.57805	56	0.52437	1.9247			56	0.04683	0.57481	56	0.09104	0.80147	56	0.1428	1.00453
												57	0.10116	0.84185	57	0.297	1.4481	57	0.47821	1.83817			57	0.08616	0.77555	57	0.34231	1.55464	57	0.51614	1.90943			57	0.04356	0.55447	57	0.08945	0.79476	57	0.13882	0.99018
												58	0.10219	0.84541	58	0.29284	1.43799	58	0.47114	1.82438			58	0.09071	0.7963	58	0.34502	1.56105	58	0.51073	1.89911			58	0.0368	0.50925	58	0.09074	0.80073	58	0.13574	0.97936
												59	0.10329	0.85114	59	0.29518	1.44374	59	0.48315	1.84776			59	0.09585	0.82039	59	0.35543	1.58444	59	0.51087	1.89975			59	0.03317	0.47682	59	0.09246	0.80778	59	0.14061	0.99632
												60	0.10325	0.8518	60	0.29448	1.44225	60	0.47566	1.83312			60	0.09773	0.82863	60	0.35432	1.58171	60	0.50607	1.89105			60	0.02754	0.42747	60	0.09036	0.79895	60	0.14381	1.00807
												61	0.10036	0.83935	61	0.29302	1.43857	61	0.47199	1.82604			61	0.09702	0.82558	61	0.35185	1.5754	61	0.50535	1.88957			61	0.02182	0.37408	61	0.08905	0.79317	61	0.13844	0.9886
												62	0.10138	0.84161	62	0.28903	1.42887						62	0.09593	0.82241	62	0.34889	1.5697	62	0.50122	1.88143			62	0.02007	0.32813	62	0.08757	0.78598	62	0.1352	0.97745
												63	0.10133	0.8403	63	0.28107	1.409						63	0.09646	0.82419	63	0.35125	1.57534	63	0.49613	1.87234			63	0.01894	0.31498	63	0.0858	0.77803	63	0.13784	0.98689
												64	0.10111	0.84064									64	0.10032	0.83891	64	0.34588	1.56303	64	0.49611	1.87241			64	0.01564	0.31743	64	0.08498	0.77459	64	0.14258	1.0038
												65	0.10303	0.85073									65	0.10455	0.85722	65	0.33235	1.53114	65	0.49102	1.86273			65	0.01402	0.31137	65	0.09129	0.80243	65	0.14273	1.00428
																							66	0.10175	0.84717	66	0.34677	1.56492	66	0.49811	1.87599			66	0.01181	0.2872	66	0.08841	0.78985	66	0.13906	0.99132
																							67	0.097	0.82692	67	0.33891	1.54686	67	0.49981	1.87877			67	0.01094	0.27207	67	0.08137	0.75833	67	0.13407	0.97334
																							68	0.09809	0.83138	68	0.34565	1.56192	68	0.49393	1.86732			68	0.00928	0.24561	68	0.08896	0.79264	68	0.14037	0.99596
																							69	0.10078	0.84286	69	0.35449	1.58237	69	0.49165	1.86388			69	0.0076	0.20762	69	0.09024	0.79789	69	0.13777	0.98625
																							70	0.09924	0.83665	70	0.34119	1.5515	70	0.50229	1.88377			70	0.00798	0.17823	70	0.083	0.76568	70	0.13518	0.97742
																							71	0.09617	0.8228	71	0.32956	1.52443	71	0.50406	1.88683			71	0.00764	0.15386	71	0.08446	0.77228	71	0.13913	0.9914
																							72	0.09785	0.82951	72	0.33696	1.54262	72	0.49109	1.86255			72	0.00802	0.1805	72	0.08256	0.76339	72	0.13954	0.99299
																							73	0.10014	0.83946	73	0.34855	1.56865						73	0.00971	0.20984	73	0.0825	0.76278	73	0.13829	0.9883
																							74	0.09509	0.81823	74	0.33118	1.52949						74	0.01012	0.24011	74	0.08521	0.77553	74	0.13445	0.97476
																							75	0.09354	0.81249	75	0.32983	1.5266						75	0.01209	0.28277	75	0.08224	0.76155	75	0.13646	0.98192
																							76	0.10175	0.84656	76	0.33742	1.54312						76	0.01303	0.28927	76	0.08059	0.75423	76	0.14064	0.99694
																							77	0.09541	0.81993									77	0.01429	0.30383	77	0.08315	0.7665	77	0.14085	0.99767
																							78	0.09463	0.81732									78	0.01503	0.31828	78	0.08076	0.75528	78	0.13185	0.96523
																							79	0.10328	0.85364									79	0.01516	0.32049	79	0.07494	0.72774	79	0.13052	0.9603
																							80	0.10312	0.85313									80	0.01594	0.33018	80	0.08216	0.76168	80	0.13539	0.97766
																							81	0.0923	0.80694									81	0.01834	0.35416	81	0.08154	0.75831	81	0.13247	0.96749
																							82	0.09875	0.83518									82	0.01976	0.3698	82	0.07656	0.73479	82	0.13351	0.97103
																							83	0.09739	0.82939									83	0.01969	0.37162	83	0.08086	0.75553	83	0.12742	0.94881
																																		84	0.01979	0.3707	84	0.08093	0.75626	84	0.12623	0.9445
																																		85	0.022	0.38841	85	0.0784	0.74423	85	0.1274	0.94882
																																		86	0.02207	0.39284	86	0.07844	0.74439	86	0.12591	0.94328
																																		87	0.02139	0.38849	87	0.07883	0.7463	87	0.12255	0.93064
																																		88	0.02245	0.39811	88	0.08005	0.75185	88	0.12276	0.93117
																																		89	0.02201	0.39294	89	0.08108	0.75604	89	0.13093	0.96178
																																		90	0.02251	0.39683	90	0.07572	0.73075	90	0.12598	0.94355
																																		91	0.02411	0.4116	91	0.07377	0.72201
																																		92	0.02345	0.40544	92	0.07457	0.72574
																																		93	0.02546	0.4229	93	0.07329	0.71952
																																		94	0.02423	0.41248	94	0.07752	0.73987
																																		95	0.02261	0.39686	95	0.08014	0.75158
																																		96	0.02552	0.42353	96	0.07325	0.71908
																																		97	0.02495	0.41709	97	0.07202	0.71331
																																		98	0.02315	0.40291
																																		99	0.02583	0.42687
																																		100	0.02767	0.44172
																																		101	0.02613	0.42949
																																		102	0.02514	0.42011
																																		103	0.02656	0.43074
																																		104	0.02791	0.44369
																																		105	0.0295	0.45643
																																		106	0.02569	0.42527
																																		107	0.02294	0.40117
																																		108	0.02806	0.44496
																																		109	0.03062	0.46512
																																		110	0.02878	0.45078

## Sheet: Supplementary Figure 7
		Initial kinetic energy[J]
Supplementary Figure 7		0.14	0.57	0.88
	Pre-charged pressure[kPa]	Required energy dissipation efficiency[%]	Required energy dissipation efficiency[%]	Required energy dissipation efficiency[%]
	0	41.43	31.58	26.13
	10	64.29	42.11	35.23
	20	78.6	57.9	48.86
	30	85.71	63.16	59.1

## Sheet: Supplementary Figure 8a-i
Supplementary Figure 8a	Experimental data			Theoretial Data		Supplementary Figure 8b	Experimental data			Theoretial Data		Supplementary Figure 8c	Experimental data			Theoretial Data			Supplementary Figure 8d	Experimental data			Theoretial Data		Supplementary Figure 8e	Experimental data			Theoretial Data		Supplementary Figure 8f	Experimental data			Theoretial Data			Supplementary Figure 8g	Experimental data			Theoretial Data		Supplementary Figure 8h	Experimental data			Theoretial Data
	Pre-charged pressure[kPa]						Pre-charged pressure[kPa]						Pre-charged pressure[kPa]							Pre-charged pressure[kPa]						Pre-charged pressure[kPa]						Pre-charged pressure[kPa]							Pre-charged pressure[kPa]						Pre-charged pressure[kPa]
	10						10						10							10						10						10							10						10
	Time[ms]	Velocity[m/s]	Kinetic energy[J]	Time[ms]	Kinetic energy[J]		Time[ms]	Velocity[m/s]	Kinetic energy[J]	Time[ms]	Kinetic energy[J]		Time[ms]	Velocity[m/s]	Kinetic energy[J]	Time[ms]	Kinetic energy[J]			Time[ms]	Velocity[m/s]	Kinetic energy[J]	Time[ms]	Kinetic energy[J]		Time[ms]	Velocity[m/s]	Kinetic energy[J]	Time[ms]	Kinetic energy[J]		Time[ms]	Velocity[m/s]	Kinetic energy[J]	Time[ms]	Kinetic energy[J]			Time[ms]	Velocity[m/s]	Kinetic energy[J]	Time[ms]	Kinetic energy[J]		Time[ms]	Velocity[m/s]	Kinetic energy[J]	Time[ms]	Kinetic energy[J]
	1	1.0018	0.14201	0	0.1415		1	1.06688	0.16106	0	0.1415		1	1.0529	0.143	0	0.1415			1	2.0562	0.59826	0	0.566		1	2.02015	0.57746	0	0.566		1	2.00101	0.56657	0	0.566			1	2.46832	0.86211	0	0.88438		1	2.50499	0.88791	0	0.88438
	2	0.9826	0.13662	0.01	0.1415		2	1.06968	0.16191	0.01	0.1415		2	1.02279	0.14802	0.01	0.1415			2	2.03819	0.58782	0.01	0.566		2	1.95115	0.53869	0.01	0.566		2	1.99748	0.56457	0.01	0.566			2	2.50367	0.88697	0.01	0.88438		2	2.51357	0.894	0.01	0.88438
	3	0.98854	0.13828	0.02	0.1415		3	1.02421	0.14843	0.02	0.1415		3	1.02442	0.1485	0.02	0.1415			3	2.06484	0.6033	0.02	0.566		3	1.99254	0.56178	0.02	0.566		3	2.00684	0.56988	0.02	0.566			3	2.49985	0.88427	0.02	0.88438		3	2.56032	0.92757	0.02	0.88438
	4	1.01088	0.1446	0.03	0.1415		4	1.04616	0.15487	0.03	0.1415		4	1.00478	0.14286	0.03	0.1415			4	2.08372	0.61438	0.03	0.566		4	2.05272	0.59623	0.03	0.566		4	2.01327	0.57353	0.03	0.566			4	2.50626	0.88881	0.03	0.88438		4	2.5013	0.88529	0.03	0.88438
	5	1.02174	0.14772	0.04	0.1415		5	1.06609	0.16082	0.04	0.1415		5	0.98551	0.13743	0.04	0.1415			5	2.05085	0.59515	0.04	0.566		5	2.02677	0.58125	0.04	0.566		5	1.99208	0.56153	0.04	0.566			5	2.52739	0.90386	0.04	0.88438		5	2.50358	0.88691	0.04	0.88438
	6	1.00673	0.14341	0.05	0.1415		6	1.04384	0.15418	0.05	0.1415		6	0.97976	0.13583	0.05	0.1415			6	2.02872	0.58237	0.05	0.566		6	2.00313	0.56777	0.05	0.566		6	1.97838	0.55383	0.05	0.566			6	2.51237	0.89315	0.05	0.88438		6	2.51658	0.89614	0.05	0.88438
	7	0.96147	0.13081	0.06	0.1415		7	1.03084	0.15036	0.06	0.1415		7	0.9901	0.13871	0.06	0.1415			7	2.0603	0.60064	0.06	0.566		7	1.99476	0.56304	0.06	0.566		7	1.96886	0.54851	0.06	0.566			7	2.48977	0.87715	0.06	0.88438		7	2.52238	0.90028	0.06	0.88438
	8	0.96199	0.13095	0.07	0.1415		8	1.01647	0.1462	0.07	0.1415		8	0.95946	0.13026	0.07	0.1415			8	2.08662	0.61609	0.07	0.566		8	1.95777	0.54235	0.07	0.566		8	1.96508	0.54641	0.07	0.566			8	2.49657	0.88195	0.07	0.88438		8	2.5122	0.89303	0.07	0.88438
	9	0.98345	0.13685	0.08	0.1415		9	1.01381	0.14544	0.08	0.1415		9	0.98388	0.13697	0.08	0.1415			9	2.05726	0.59887	0.08	0.566		9	1.96059	0.54391	0.08	0.566		9	1.99227	0.56163	0.08	0.566			9	2.49937	0.88393	0.08	0.88438		9	2.46956	0.86297	0.08	0.88438
	10	0.99246	0.13937	0.09	0.1415		10	1.04349	0.15408	0.09	0.1415		10	0.95887	0.1301	0.09	0.1415			10	2.0568	0.59861	0.09	0.566		10	2.03371	0.58524	0.09	0.566		10	2.00614	0.56948	0.09	0.566			10	2.5023	0.886	0.09	0.88438		10	2.51393	0.89426	0.09	0.88438
	11	0.94976	0.12764	0.1	0.1415		11	1.05858	0.15856	0.1	0.1415		11	0.95801	0.12987	0.1	0.1415			11	2.04973	0.5945	0.1	0.566		11	2.00102	0.56658	0.1	0.566		11	2.012	0.57282	0.1	0.566			11	2.50352	0.88687	0.1	0.88438		11	2.54911	0.91946	0.1	0.88438
	12	0.95148	0.1281	0.11	0.1415		12	1.03003	0.15013	0.11	0.1415		12	0.98495	0.13727	0.11	0.1415			12	2.04137	0.58966	0.11	0.566		12	1.9514	0.53883	0.11	0.566		12	1.99011	0.56042	0.11	0.566			12	2.50016	0.88449	0.11	0.88438		12	2.51013	0.89156	0.11	0.88438
	13	0.95897	0.13013	0.12	0.1415		13	1.00526	0.14299	0.12	0.1415		13	0.94589	0.1266	0.12	0.1415			13	2.02577	0.58068	0.12	0.566		13	1.99399	0.56261	0.12	0.566		13	1.94083	0.533	0.12	0.566			13	2.50145	0.8854	0.12	0.88438		13	2.47566	0.86724	0.12	0.88438
	14	0.97852	0.13549	0.13	0.1415		14	0.99673	0.14058	0.13	0.1415		14	0.98171	0.13637	0.13	0.1415			14	1.98415	0.55707	0.13	0.566		14	1.95863	0.54283	0.13	0.566		14	1.94852	0.53724	0.13	0.566			14	2.5045	0.88756	0.13	0.88438		14	2.50977	0.8913	0.13	0.88438
	15	0.99998	0.14149	0.14	0.1415		15	0.99772	0.14086	0.14	0.1415		15	0.95403	0.12879	0.14	0.1415			15	2.00584	0.56931	0.14	0.566		15	1.9765	0.55278	0.14	0.566		15	1.99333	0.56223	0.14	0.566			15	2.50313	0.88659	0.14	0.88438		15	2.51077	0.89201	0.14	0.88438
	16	0.98657	0.13772	0.15	0.1415		16	1.0234	0.1482	0.15	0.1415		16	0.9461	0.12666	0.15	0.1415			16	2.04108	0.58949	0.15	0.566		16	2.05616	0.59823	0.15	0.566		16	2.00359	0.56803	0.15	0.566			16	2.50084	0.88497	0.15	0.88438		16	2.50279	0.88635	0.15	0.88438
	17	0.95307	0.12853	0.16	0.1415		17	1.00095	0.14177	0.16	0.1415		17	0.97366	0.13414	0.16	0.1415			17	2.04821	0.59362	0.16	0.566		17	1.96411	0.54587	0.16	0.566		17	1.97589	0.55244	0.16	0.566			17	2.53253	0.90754	0.16	0.88438		17	2.50584	0.88851	0.16	0.88438
	18	0.93259	0.12307	0.17	0.1415		18	0.98896	0.13839	0.17	0.1415		18	0.94597	0.12662	0.17	0.1415			18	2.05185	0.59573	0.17	0.566		18	1.96306	0.54529	0.17	0.566		18	1.94465	0.5351	0.17	0.566			18	2.49771	0.88276	0.17	0.88438		18	2.51765	0.89691	0.17	0.88438
	19	0.9636	0.13139	0.18	0.1415		19	1.01844	0.14677	0.18	0.1415		19	0.98534	0.13738	0.18	0.1415			19	2.04745	0.59318	0.18	0.566		19	1.96668	0.5473	0.18	0.566		19	1.94296	0.53418	0.18	0.566			19	2.45417	0.85225	0.18	0.88438		19	2.51727	0.89663	0.18	0.88438
	20	0.97515	0.13455	0.19	0.1415		20	1.02215	0.14784	0.19	0.1415		20	0.94457	0.12625	0.19	0.1415			20	2.02448	0.57994	0.19	0.566		20	1.95142	0.53884	0.19	0.566		20	1.98913	0.55986	0.19	0.566			20	2.49948	0.88401	0.19	0.88438		20	2.50711	0.88941	0.19	0.88438
	21	0.94983	0.12766	0.2	0.1415		21	1.04545	0.15466	0.2	0.1415		21	0.94147	0.12542	0.2	0.1415			21	2.01112	0.57231	0.2	0.566		21	1.9775	0.55334	0.2	0.566		21	2.01487	0.57445	0.2	0.566			21	2.53147	0.90678	0.2	0.88438		21	2.51181	0.89275	0.2	0.88438
	22	0.91725	0.11905	0.21	0.1415		22	1.02129	0.14759	0.21	0.1415		22	0.94469	0.12628	0.21	0.1415			22	1.98849	0.5595	0.21	0.566		22	1.95706	0.54196	0.21	0.566		22	1.94517	0.53539	0.21	0.566			22	2.49335	0.87967	0.21	0.88438		22	2.50457	0.88761	0.21	0.88438
	23	0.9457	0.12655	0.22	0.1415		23	0.99077	0.1389	0.22	0.1415		23	0.92809	0.12188	0.22	0.1415			23	1.98233	0.55604	0.22	0.566		23	1.93014	0.52715	0.22	0.566		23	1.90625	0.51418	0.22	0.566			23	2.47988	0.8702	0.22	0.88438		23	2.4865	0.87485	0.22	0.88438
	24	0.91253	0.11783	0.23	0.1415		24	0.98925	0.13847	0.23	0.1415		24	0.9301	0.12241	0.23	0.1415			24	1.94156	0.5334	0.23	0.566		24	1.94143	0.53333	0.23	0.566		24	1.88369	0.50208	0.23	0.566			24	2.48577	0.87434	0.23	0.88438		24	2.47111	0.86406	0.23	0.88438
	25	0.90116	0.11491	0.24	0.1415		25	0.97672	0.13499	0.24	0.1415		25	0.85171	0.10264	0.24	0.1415			25	1.93497	0.52979	0.24	0.566		25	1.92371	0.52364	0.24	0.566		25	1.87908	0.49963	0.24	0.566			25	2.45259	0.85115	0.24	0.88438		25	2.41274	0.82372	0.24	0.88438
	26	0.88094	0.10981	0.25	0.1415		26	0.95967	0.13032	0.25	0.1415		26	0.86603	0.10613	0.25	0.1415			26	1.92037	0.52182	0.25	0.566		26	1.86638	0.4929	0.25	0.566		26	1.86272	0.49097	0.25	0.566			26	2.40716	0.81991	0.25	0.88438		26	2.35916	0.78754	0.25	0.88438
	27	0.86916	0.10689	0.26	0.1415		27	0.89956	0.1145	0.26	0.1415		27	0.87873	0.10926	0.26	0.1415			27	1.83644	0.47721	0.26	0.566		27	1.83072	0.47424	0.26	0.566		27	1.7877	0.45222	0.26	0.566			27	2.32669	0.76601	0.26	0.88438		27	2.27648	0.7333	0.26	0.88438
	28	0.88198	0.11007	0.27	0.1415		28	0.87888	0.1093	0.27	0.1415		28	0.77589	0.08518	0.27	0.1415			28	1.8098	0.46346	0.27	0.566		28	1.79614	0.4565	0.27	0.566		28	1.71021	0.41386	0.27	0.566			28	2.27172	0.73024	0.27	0.88438		28	2.21846	0.6964	0.27	0.88438
	29	0.88462	0.11073	0.28	0.1415		29	0.83356	0.09832	0.28	0.1415		29	0.7249	0.07436	0.28	0.1415			29	1.76618	0.44139	0.28	0.566		29	1.78122	0.44894	0.28	0.566		29	1.6434	0.38216	0.28	0.566			29	2.22931	0.70323	0.28	0.88438		29	2.14843	0.65313	0.28	0.88438
	30	0.8693	0.10693	0.29	0.1415		30	0.75535	0.08073	0.29	0.1415		30	0.65899	0.06145	0.29	0.1415			30	1.65989	0.38987	0.29	0.566		30	1.67931	0.39904	0.29	0.566		30	1.57656	0.35171	0.29	0.566			30	2.10053	0.62433	0.29	0.88438		30	1.99147	0.56118	0.29	0.88438
	31	0.79302	0.08899	0.3	0.1415		31	0.74138	0.07777	0.3	0.1415		31	0.6382	0.05763	0.3	0.1415			31	1.56654	0.34725	0.3	0.566		31	1.58674	0.35626	0.3	0.566		31	1.48408	0.31165	0.3	0.566			31	1.98434	0.55717	0.3	0.88438		31	1.82125	0.46935	0.3	0.88438
	32	0.78117	0.08635	0.31	0.1415		32	0.73379	0.07619	0.31	0.1415		32	0.61852	0.05413	0.31	0.1415			32	1.48508	0.31208	0.31	0.566		32	1.53425	0.33308	0.31	0.566		32	1.38567	0.27169	0.31	0.566			32	1.80504	0.46103	0.31	0.88438		32	1.63164	0.37671	0.31	0.88438
	33	0.7629	0.08235	0.32	0.1415		33	0.62279	0.05488	0.32	0.1415		33	0.53396	0.04034	0.32	0.1415			33	1.3707	0.26585	0.32	0.566		33	1.42771	0.28843	0.32	0.566		33	1.25789	0.22389	0.32	0.566			33	1.60695	0.36539	0.32	0.88438		33	1.43187	0.29011	0.32	0.88438
	34	0.76078	0.0819	0.33	0.1415		34	0.5679	0.04563	0.33	0.1415		34	0.43929	0.02731	0.33	0.1415			34	1.22997	0.21406	0.33	0.566		34	1.3275	0.24936	0.33	0.566		34	1.13922	0.18364	0.33	0.566			34	1.42528	0.28744	0.33	0.88438		34	1.15902	0.19008	0.33	0.88438
	35	0.75947	0.08162	0.34	0.1415		35	0.53081	0.03987	0.34	0.1415		35	0.39787	0.0224	0.34	0.1415			35	1.08293	0.16594	0.34	0.566		35	1.17468	0.19525	0.34	0.566		35	0.98654	0.13772	0.34	0.566			35	1.16464	0.19193	0.34	0.88438		35	0.91282	0.1179	0.34	0.88438
	36	0.74061	0.07761	0.35	0.1415		36	0.42935	0.02608	0.35	0.1415		36	0.38218	0.02067	0.35	0.1415			36	0.99369	0.13972	0.35	0.566		36	1.04034	0.15315	0.35	0.566		36	0.78384	0.08694	0.35	0.566			36	0.96348	0.13135	0.35	0.88438		36	0.72566	0.07451	0.35	0.88438
	37	0.69065	0.06749	0.36	0.1415		37	0.42763	0.02588	0.36	0.1415		37	0.28357	0.01138	0.36	0.1415			37	0.87642	0.10869	0.36	0.566		37	0.89296	0.11283	0.36	0.566		37	0.60908	0.05249	0.36	0.566			37	0.75722	0.08113	0.36	0.88438		37	0.50403	0.03595	0.36	0.88438
	38	0.65015	0.05981	0.37	0.1415		38	0.372	0.01958	0.37	0.1415		38	0.26575	0.00999	0.37	0.1415			38	0.68171	0.06576	0.37	0.566		38	0.65236	0.06022	0.37	0.566		38	0.50555	0.03616	0.37	0.566			38	0.54239	0.04163	0.37	0.88438		38	0.27456	0.01067	0.37	0.88438
	39	0.66737	0.06302	0.38	0.1415		39	0.30653	0.0133	0.38	0.1415		39	0.19939	0.00563	0.38	0.1415			39	0.54197	0.04156	0.38	0.566		39	0.54123	0.04145	0.38	0.566		39	0.36523	0.01888	0.38	0.566			39	0.35961	0.0183	0.38	0.88438		39	0.07694	0.000837715	0.38	0.88438
	40	0.60309	0.05147	0.39	0.1415		40	0.25715	0.00936	0.39	0.1415		40	0.13882	0.00273	0.39	0.1415			40	0.44641	0.0282	0.39	0.566		40	0.42064	0.02504	0.39	0.566		40	0.24088	0.00821	0.39	0.566			40	0.13211	0.00247	0.39	0.88438		40	0.05571	0.000439127	0.39	0.88438
	41	0.53218	0.04007	0.4	0.1415		41	0.20755	0.0061	0.4	0.1415		41	0.10603	0.00159	0.4	0.1415			41	0.2934	0.01218	0.4	0.566		41	0.2575	0.00938	0.4	0.566		41	0.10917	0.00169	0.4	0.566			41	0.11776	0.00196	0.4	0.88438		41	0.21936	0.00681	0.4	0.88438
	42	0.54592	0.04217	0.41	0.1415		42	0.20961	0.00622	0.41	0.1415		42	0.08948	0.00113	0.41	0.1415			42	0.18428	0.00481	0.41	0.566		42	0.12541	0.00223	0.41	0.566		42	0.00378	2.02078e-06	0.41	0.566			42	0.20023	0.00567	0.41	0.88438		42	0.33471	0.01585	0.41	0.88438
	43	0.52841	0.03951	0.42	0.1415		43	0.1539	0.00335	0.42	0.1415		43	0.06063	0.000520154	0.42	0.1415			43	0.08157	0.000941592	0.42	0.566		43	0.01003	1.42425e-05	0.42	0.566		43	0.11537	0.00188	0.42	0.566			43	0.27325	0.01057	0.42	0.88438		43	0.38294	0.02075	0.42	0.88438
	44	0.491	0.03411	0.43	0.1415		44	0.12415	0.00218	0.43	0.1415		44	0.06857	0.000665252	0.43	0.1415			44	0.00379	2.03396e-06	0.43	0.566		44	0.04767	0.000321524	0.43	0.566		44	0.23381	0.00774	0.43	0.566			44	0.31492	0.01403	0.43	0.88438		44	0.45812	0.0297	0.43	0.88438
	45	0.47761	0.03228	0.44	0.1415		45	0.08679	0.00107	0.44	0.1415		45	0.05967	0.000503819	0.44	0.1415			45	0.11718	0.00194	0.44	0.566		45	0.13826	0.0027	0.44	0.566		45	0.26305	0.00979	0.44	0.566			45	0.39605	0.02219	0.44	0.88438		45	0.44905	0.02853	0.44	0.88438
	46	0.40604	0.02333	0.45	0.1415		46	0.00901	1.14914e-05	0.45	0.1415		46	0.05949	0.000500861	0.45	0.1415			46	0.22817	0.00737	0.45	0.566		46	0.23722	0.00796	0.45	0.566		46	0.28026	0.01111	0.45	0.566			46	0.43637	0.02694	0.45	0.88438		46	0.45195	0.0289	0.45	0.88438
	47	0.34015	0.01637	0.46	0.1415		47	0.022	6.84964e-05	0.46	0.1415		47	0.11705	0.00194	0.46	0.1415			47	0.15649	0.00347	0.46	0.566		47	0.26368	0.00984	0.46	0.566		47	0.37384	0.01978	0.46	0.566			47	0.40136	0.02279	0.46	0.88438		47	0.4972	0.03498	0.46	0.88438
	48	0.34144	0.0165	0.47	0.1415		48	0.01464	3.03242e-05	0.47	0.1415		48	0.10312	0.0015	0.47	0.1415			48	0.17137	0.00416	0.47	0.566		48	0.27401	0.01062	0.47	0.566		48	0.38578	0.02106	0.47	0.566			48	0.40978	0.02376	0.47	0.88438		48	0.48999	0.03397	0.47	0.88438
	49	0.33157	0.01556	0.48	0.1415		49	0.01212	2.07709e-05	0.48	0.1415		49	0.12892	0.00235	0.48	0.1415			49	0.25045	0.00888	0.48	0.566		49	0.31848	0.01435	0.48	0.566		49	0.38384	0.02085	0.48	0.566			49	0.45818	0.02971	0.48	0.88438		49	0.48663	0.03351	0.48	0.88438
	50	0.28819	0.01175	0.49	0.1415		50	0.00948	1.27263e-05	0.49	0.1415		50	0.15822	0.00354	0.49	0.1415			50	0.25025	0.00886	0.49	0.566		50	0.37512	0.01991	0.49	0.566		50	0.46032	0.02998	0.49	0.566			50	0.39907	0.02253	0.49	0.88438		50	0.49955	0.03531	0.49	0.88438
	51	0.25646	0.00931	0.5	0.1415		51	0.0209	6.17811e-05	0.5	0.1415		51	0.17574	0.00437	0.5	0.1415			51	0.26107	0.00964	0.5	0.566		51	0.34181	0.01653	0.5	0.566		51	0.48318	0.03304	0.5	0.566			51	0.38298	0.02075	0.5	0.88438		51	0.55989	0.04436	0.5	0.88438
	52	0.24226	0.0083	0.51	0.1415		52	0.0121	2.07276e-05	0.51	0.1415		52	0.1756	0.00436	0.51	0.1415			52	0.29529	0.01234	0.51	0.566		52	0.36176	0.01852	0.51	0.566		52	0.40841	0.0236	0.51	0.566			52	0.46186	0.03018	0.51	0.88438		52	0.51708	0.03783	0.51	0.88438
	53	0.18015	0.00459	0.52	0.1415		53	0.0681	0.00065623	0.52	0.1415		53	0.1626	0.00374	0.52	0.1415			53	0.27333	0.01057	0.52	0.566		53	0.38513	0.02099	0.52	0.566		53	0.39117	0.02165	0.52	0.566			53	0.49029	0.03401	0.52	0.88438		53	0.48989	0.03396	0.52	0.88438
	54	0.17027	0.0041	0.53	0.1415		54	0.10733	0.00163	0.53	0.1415		54	0.17607	0.00439	0.53	0.1415			54	0.28966	0.01187	0.53	0.566		54	0.36859	0.01922	0.53	0.566		54	0.39767	0.02238	0.53	0.566			54	0.41018	0.02381	0.53	0.88438		54	0.4832	0.03304	0.53	0.88438
	55	0.15425	0.00337	0.54	0.1415		55	0.06489	0.000595871	0.54	0.1415		55	0.21149	0.00633	0.54	0.1415			55	0.32452	0.0149	0.54	0.566		55	0.38654	0.02114	0.54	0.566		55	0.40293	0.02297	0.54	0.566			55	0.38498	0.02097	0.54	0.88438		55	0.44569	0.02811	0.54	0.88438
	56	0.13602	0.00262	0.55	0.1415		56	0.11491	0.00187	0.55	0.1415		56	0.1839	0.00479	0.55	0.1415			56	0.30624	0.01327	0.55	0.566		56	0.38599	0.02108	0.55	0.566		56	0.41478	0.02434	0.55	0.566			56	0.41344	0.02419	0.55	0.88438		56	0.49083	0.03409	0.55	0.88438
	57	0.1228	0.00213	0.56	0.1415		57	0.10667	0.00161	0.56	0.1415		57	0.15988	0.00362	0.56	0.1415			57	0.28454	0.01146	0.56	0.566		57	0.38961	0.02148	0.56	0.566		57	0.3604	0.01838	0.56	0.566			57	0.37524	0.01992	0.56	0.88438		57	0.48427	0.03318	0.56	0.88438
	58	0.09753	0.00135	0.57	0.1415		58	0.10305	0.0015	0.57	0.1415		58	0.21684	0.00665	0.57	0.1415			58	0.2725	0.01051	0.57	0.566		58	0.37502	0.0199	0.57	0.566		58	0.41701	0.02461	0.57	0.566			58	0.39123	0.02166	0.57	0.88438		58	0.46744	0.03092	0.57	0.88438
	59	0.11591	0.0019	0.58	0.1415		59	0.12059	0.00206	0.58	0.1415		59	0.25989	0.00956	0.58	0.1415			59	0.27073	0.01037	0.58	0.566		59	0.35756	0.01809	0.58	0.566		59	0.43129	0.02632	0.58	0.566			59	0.38739	0.02123	0.58	0.88438		59	0.49574	0.03477	0.58	0.88438
	60	0.08082	0.000924187	0.59	0.1415		60	0.11927	0.00201	0.59	0.1415		60	0.19794	0.00554	0.59	0.1415			60	0.27073	0.01037	0.59	0.566		60	0.33456	0.01584	0.59	0.566		60	0.40752	0.0235	0.59	0.566			60	0.42698	0.0258	0.59	0.88438		60	0.45657	0.0295	0.59	0.88438
	61	0.06341	0.000568922	0.6	0.1415		61	0.12357	0.00216	0.6	0.1415		61	0.14335	0.00291	0.6	0.1415			61	0.26651	0.01005	0.6	0.566		61	0.33572	0.01595	0.6	0.566		61	0.43697	0.02702	0.6	0.566			61	0.4689	0.03111	0.6	0.88438		61	0.41008	0.0238	0.6	0.88438
	62	0.02596	9.53669e-05	0.61	0.1415		62	0.12213	0.00211	0.61	0.1415		62	0.20595	0.006	0.61	0.1415			62	0.26224	0.00973	0.61	0.566		62	0.3736	0.01975	0.61	0.566		62	0.39574	0.02216	0.61	0.566			62	0.40997	0.02378	0.61	0.88438		62	0.45346	0.0291	0.61	0.88438
	63	0.000638442	5.76765e-08	0.62	0.1415		63	0.13336	0.00252	0.62	0.1415		63	0.24236	0.00831	0.62	0.1415			63	0.28532	0.01152	0.62	0.566		63	0.35715	0.01805	0.62	0.566		63	0.39121	0.02166	0.62	0.566			63	0.4019	0.02286	0.62	0.88438		63	0.46291	0.03032	0.62	0.88438
	64	0.00986	1.37546e-05	0.63	0.1415		64	0.13827	0.00271	0.63	0.1415		64	0.19855	0.00558	0.63	0.1415			64	0.25281	0.00904	0.63	0.566		64	0.30301	0.01299	0.63	0.566		64	0.3834	0.0208	0.63	0.566			64	0.44004	0.0274	0.63	0.88438		64	0.45336	0.02908	0.63	0.88438
	65	0.00602	5.12002e-06	0.64	0.1415		65	0.13002	0.00239	0.64	0.1415		65	0.15943	0.0036	0.64	0.1415			65	0.26538	0.00997	0.64	0.566		65	0.35657	0.01799	0.64	0.566		65	0.38366	0.02083	0.64	0.566			65	0.42813	0.02594	0.64	0.88438		65	0.43875	0.02724	0.64	0.88438
	66	0.00263	9.82163e-07	0.65	0.1415		66	0.14734	0.00307	0.65	0.1415		66	0.2145	0.00651	0.65	0.1415			66	0.26326	0.00981	0.65	0.566		66	0.37093	0.01947	0.65	0.566		66	0.37801	0.02022	0.65	0.566			66	0.41	0.02379	0.65	0.88438		66	0.43935	0.02731	0.65	0.88438
	67	0.00183	4.72371e-07	0.66	0.1415		67	0.1158	0.0019	0.66	0.1415		67	0.27851	0.01098	0.66	0.1415			67	0.24786	0.00869	0.66	0.566		67	0.30613	0.01326	0.66	0.566		67	0.38583	0.02106	0.66	0.566			67	0.40095	0.02275	0.66	0.88438		67	0.46006	0.02995	0.66	0.88438
	68	0.0088	1.09596e-05	0.67	0.1415		68	0.1221	0.00211	0.67	0.1415		68	0.23531	0.00783	0.67	0.1415			68	0.3114	0.01372	0.67	0.566		68	0.35658	0.01799	0.67	0.566		68	0.37234	0.01962	0.67	0.566			68	0.39706	0.02231	0.67	0.88438		68	0.47423	0.03182	0.67	0.88438
	69	0.00559	4.42639e-06	0.68	0.1415		69	0.12553	0.00223	0.68	0.1415		69	0.22224	0.00699	0.68	0.1415			69	0.2369	0.00794	0.68	0.566		69	0.36481	0.01883	0.68	0.566		69	0.347	0.01704	0.68	0.566			69	0.40593	0.02332	0.68	0.88438		69	0.49831	0.03514	0.68	0.88438
	70	0.02629	9.78218e-05	0.69	0.1415		70	0.11334	0.00182	0.69	0.1415		70	0.25358	0.0091	0.69	0.1415			70	0.18867	0.00504	0.69	0.566		70	0.29523	0.01233	0.69	0.566		70	0.37615	0.02002	0.69	0.566			70	0.37583	0.01999	0.69	0.88438		70	0.40677	0.02341	0.69	0.88438
	71	0.01632	3.76709e-05	0.7	0.1415		71	0.1248	0.0022	0.7	0.1415		71	0.21114	0.00631	0.7	0.1415			71	0.23718	0.00796	0.7	0.566		71	0.29495	0.01231	0.7	0.566		71	0.40425	0.02312	0.7	0.566			71	0.37683	0.02009	0.7	0.88438		71	0.38203	0.02065	0.7	0.88438
	72	0.06721	0.000639121	0.71	0.1415		72	0.13524	0.00259	0.71	0.1415		72	0.20878	0.00617	0.71	0.1415			72	0.25291	0.00905	0.71	0.566		72	0.33253	0.01565	0.71	0.566		72	0.37586	0.01999	0.71	0.566			72	0.37504	0.0199	0.71	0.88438		72	0.4211	0.02509	0.71	0.88438
	73	0.08876	0.00111	0.72	0.1415		73	0.14506	0.00298	0.72	0.1415		73	0.25405	0.00913	0.72	0.1415			73	0.24828	0.00872	0.72	0.566		73	0.34083	0.01644	0.72	0.566		73	0.27419	0.01064	0.72	0.566			73	0.37518	0.01992	0.72	0.88438		73	0.39313	0.02187	0.72	0.88438
	74	0.05493	0.000426915	0.73	0.1415		74	0.11865	0.00199	0.73	0.1415		74	0.24355	0.00839	0.73	0.1415			74	0.21768	0.0067	0.73	0.566		74	0.31164	0.01374	0.73	0.566		74	0.34619	0.01696	0.73	0.566			74	0.36551	0.0189	0.73	0.88438		74	0.40927	0.0237	0.73	0.88438
	75	0.03454	0.000168858	0.74	0.1415		75	0.14846	0.00312	0.74	0.1415		75	0.25416	0.00914	0.74	0.1415			75	0.24843	0.00873	0.74	0.566		75	0.28525	0.01151	0.74	0.566		75	0.36674	0.01903	0.74	0.566			75	0.3642	0.01877	0.74	0.88438		75	0.37867	0.02029	0.74	0.88438
	76	0.10308	0.0015	0.75	0.1415		76	0.1547	0.00339	0.75	0.1415		76	0.24969	0.00882	0.75	0.1415			76	0.26713	0.0101	0.75	0.566		76	0.26772	0.01014	0.75	0.566		76	0.29749	0.01252	0.75	0.566			76	0.36708	0.01907	0.75	0.88438		76	0.38922	0.02144	0.75	0.88438
	77	0.15239	0.00329	0.76	0.1415		77	0.17146	0.00416	0.76	0.1415		77	0.20569	0.00599	0.76	0.1415			77	0.23007	0.00749	0.76	0.566		77	0.26494	0.00993	0.76	0.566		77	0.34884	0.01722	0.76	0.566			77	0.37438	0.01983	0.76	0.88438		77	0.38034	0.02047	0.76	0.88438
	78	0.11705	0.00194	0.77	0.1415		78	0.17284	0.00423	0.77	0.1415		78	0.1845	0.00482	0.77	0.1415			78	0.18514	0.00485	0.77	0.566		78	0.28244	0.01129	0.77	0.566		78	0.33527	0.01591	0.77	0.566			78	0.36485	0.01884	0.77	0.88438		78	0.36402	0.01875	0.77	0.88438
	79	0.10875	0.00167	0.78	0.1415		79	0.13863	0.00272	0.78	0.1415		79	0.22023	0.00686	0.78	0.1415			79	0.18172	0.00467	0.78	0.566		79	0.25575	0.00925	0.78	0.566		79	0.28265	0.0113	0.78	0.566			79	0.3077	0.0134	0.78	0.88438		79	0.37203	0.01958	0.78	0.88438
	80	0.12925	0.00236	0.79	0.1415		80	0.16264	0.00374	0.79	0.1415		80	0.24376	0.00841	0.79	0.1415			80	0.18574	0.00488	0.79	0.566		80	0.2404	0.00818	0.79	0.566		80	0.28025	0.01111	0.79	0.566			80	0.33848	0.01621	0.79	0.88438		80	0.32207	0.01468	0.79	0.88438
	81	0.14142	0.00283	0.8	0.1415		81	0.14434	0.00295	0.8	0.1415		81	0.22623	0.00724	0.8	0.1415			81	0.21686	0.00665	0.8	0.566		81	0.25399	0.00913	0.8	0.566		81	0.2632	0.0098	0.8	0.566			81	0.3417	0.01652	0.8	0.88438		81	0.30949	0.01355	0.8	0.88438
	82	0.08794	0.00109	0.81	0.1415		82	0.13264	0.00249	0.81	0.1415		82	0.23022	0.0075	0.81	0.1415			82	0.21145	0.00633	0.81	0.566		82	0.24753	0.00867	0.81	0.566		82	0.24957	0.00881	0.81	0.566			82	0.31787	0.0143	0.81	0.88438		82	0.34634	0.01697	0.81	0.88438
	83	0.11185	0.00177	0.82	0.1415		83	0.19511	0.00539	0.82	0.1415		83	0.27374	0.0106	0.82	0.1415			83	0.15273	0.0033	0.82	0.566		83	0.23352	0.00772	0.82	0.566		83	0.23784	0.008	0.82	0.566			83	0.36113	0.01845	0.82	0.88438		83	0.35393	0.01773	0.82	0.88438
	84	0.12291	0.00214	0.83	0.1415		84	0.13536	0.00259	0.83	0.1415		84	0.20332	0.00585	0.83	0.1415			84	0.1795	0.00456	0.83	0.566		84	0.24403	0.00843	0.83	0.566		84	0.22728	0.00731	0.83	0.566			84	0.34802	0.01714	0.83	0.88438		84	0.28606	0.01158	0.83	0.88438
	85	0.09867	0.00138	0.84	0.1415		85	0.14487	0.00297	0.84	0.1415		85	0.16146	0.00369	0.84	0.1415			85	0.14116	0.00282	0.84	0.566		85	0.20497	0.00594	0.84	0.566		85	0.24026	0.00817	0.84	0.566			85	0.27705	0.01086	0.84	0.88438		85	0.28655	0.01162	0.84	0.88438
	86	0.09528	0.00128	0.85	0.1415		86	0.14914	0.00315	0.85	0.1415		86	0.2428	0.00834	0.85	0.1415			86	0.10994	0.00171	0.85	0.566		86	0.17358	0.00426	0.85	0.566		86	0.19752	0.00552	0.85	0.566			86	0.30418	0.01309	0.85	0.88438		86	0.34348	0.01669	0.85	0.88438
	87	0.05331	0.000402173	0.86	0.1415		87	0.12615	0.00225	0.86	0.1415		87	0.26538	0.00997	0.86	0.1415			87	0.12973	0.00238	0.86	0.566		87	0.20598	0.006	0.86	0.566		87	0.16934	0.00406	0.86	0.566			87	0.36032	0.01837	0.86	0.88438		87	0.31202	0.01378	0.86	0.88438
	88	0.10621	0.0016	0.87	0.1415		88	0.19079	0.00515	0.87	0.1415		88	0.18332	0.00476	0.87	0.1415			88	0.09933	0.0014	0.87	0.566		88	0.20382	0.00588	0.87	0.566		88	0.20366	0.00587	0.87	0.566			88	0.30927	0.01353	0.87	0.88438		88	0.26225	0.00973	0.87	0.88438
	89	0.13692	0.00265	0.88	0.1415		89	0.14234	0.00287	0.88	0.1415		89	0.14094	0.00281	0.88	0.1415			89	0.10978	0.00171	0.88	0.566		89	0.1563	0.00346	0.88	0.566		89	0.1793	0.00455	0.88	0.566			89	0.25874	0.00947	0.88	0.88438		89	0.24418	0.00844	0.88	0.88438
	90	0.11058	0.00173	0.89	0.1415		90	0.12336	0.00215	0.89	0.1415		90	0.21678	0.00665	0.89	0.1415			90	0.07004	0.000694199	0.89	0.566		90	0.16064	0.00365	0.89	0.566		90	0.15908	0.00358	0.89	0.566			90	0.26888	0.01023	0.89	0.88438		90	0.24929	0.00879	0.89	0.88438
	91	0.13653	0.00264	0.9	0.1415		91	0.12502	0.00221	0.9	0.1415		91	0.23491	0.00781	0.9	0.1415			91	0.0792	0.000887507	0.9	0.566		91	0.18486	0.00484	0.9	0.566		91	0.17832	0.0045	0.9	0.566			91	0.26496	0.00993	0.9	0.88438		91	0.26906	0.01024	0.9	0.88438
	92	0.10307	0.0015	0.91	0.1415		92	0.12552	0.00223	0.91	0.1415		92	0.22753	0.00733	0.91	0.1415			92	0.04325	0.000264668	0.91	0.566		92	0.15219	0.00328	0.91	0.566		92	0.16347	0.00378	0.91	0.566			92	0.25455	0.00917	0.91	0.88438		92	0.24318	0.00837	0.91	0.88438
	93	0.10522	0.00157	0.92	0.1415		93	0.12322	0.00215	0.92	0.1415		93	0.26844	0.0102	0.92	0.1415			93	0.05982	0.000506358	0.92	0.566		93	0.17114	0.00414	0.92	0.566		93	0.13441	0.00256	0.92	0.566			93	0.23772	0.008	0.92	0.88438		93	0.22668	0.00727	0.92	0.88438
	94	0.13933	0.00275	0.93	0.1415		94	0.12445	0.00219	0.93	0.1415		94	0.20244	0.0058	0.93	0.1415			94	0.09216	0.0012	0.93	0.566		94	0.14682	0.00305	0.93	0.566		94	0.14105	0.00282	0.93	0.566			94	0.25059	0.00889	0.93	0.88438		94	0.24609	0.00857	0.93	0.88438
	95	0.12745	0.0023	0.94	0.1415		95	0.12317	0.00215	0.94	0.1415		95	0.16045	0.00364	0.94	0.1415			95	0.0217	6.66177e-05	0.94	0.566		95	0.12105	0.00207	0.94	0.566		95	0.12698	0.00228	0.94	0.566			95	0.2708	0.01038	0.94	0.88438		95	0.22785	0.00735	0.94	0.88438
	96	0.15496	0.0034	0.95	0.1415		96	0.12338	0.00215	0.95	0.1415		96	0.2354	0.00784	0.95	0.1415			96	0.01421	2.85611e-05	0.95	0.566		96	0.1029	0.0015	0.95	0.566		96	0.16259	0.00374	0.95	0.566			96	0.24094	0.00821	0.95	0.88438		96	0.23339	0.00771	0.95	0.88438
	97	0.13255	0.00249	0.96	0.1415		97	0.11436	0.00185	0.96	0.1415		97	0.25369	0.00911	0.96	0.1415			97	0.06801	0.000654479	0.96	0.566		97	0.09637	0.00131	0.96	0.566		97	0.13351	0.00252	0.96	0.566			97	0.23454	0.00778	0.96	0.88438		97	0.16527	0.00387	0.96	0.88438
	98	0.13673	0.00265	0.97	0.1415		98	0.1121	0.00178	0.97	0.1415		98	0.22695	0.00729	0.97	0.1415			98	0.09196	0.0012	0.97	0.566		98	0.12429	0.00219	0.97	0.566		98	0.12521	0.00222	0.97	0.566			98	0.24361	0.0084	0.97	0.88438		98	0.16884	0.00403	0.97	0.88438
	99	0.15053	0.00321	0.98	0.1415		99	0.11919	0.00201	0.98	0.1415		99	0.19117	0.00517	0.98	0.1415			99	0.04533	0.000290707	0.98	0.566		99	0.09112	0.00117	0.98	0.566		99	0.11467	0.00186	0.98	0.566			99	0.2447	0.00847	0.98	0.88438		99	0.23492	0.00781	0.98	0.88438
	100	0.13595	0.00262	0.99	0.1415		100	0.11313	0.00181	0.99	0.1415		100	0.1905	0.00513	0.99	0.1415			100	0.02668	0.000100697	0.99	0.566		100	0.11605	0.00191	0.99	0.566		100	0.09601	0.0013	0.99	0.566			100	0.23102	0.00755	0.99	0.88438		100	0.22243	0.007	0.99	0.88438
	101	0.12172	0.0021	1	0.1415		101	0.11892	0.002	1	0.1415		101	0.22603	0.00723	1	0.1415			101	0.01083	1.65915e-05	1	0.566		101	0.0993	0.0014	1	0.566		101	0.1313	0.00244	1	0.566			101	0.23008	0.00749	1	0.88438		101	0.21157	0.00633	1	0.88438
	102	0.12859	0.00234	1.01	0.1415		102	0.09794	0.00136	1.01	0.1415		102	0.24101	0.00822	1.01	0.1415			102	0.00645	5.88263e-06	1.01	0.566		102	0.01371	2.6586e-05	1.01	0.566		102	0.11697	0.00194	1.01	0.566			102	0.21586	0.00659	1.01	0.88438		102	0.16588	0.00389	1.01	0.88438
	103	0.14635	0.00303	1.02	0.1415		103	0.11351	0.00182	1.02	0.1415		103	0.21134	0.00632	1.02	0.1415			103	0.0072	7.32973e-06	1.02	0.566		103	0.06457	0.000589987	1.02	0.566		103	0.09463	0.00127	1.02	0.566			103	0.17529	0.00435	1.02	0.88438		103	0.17211	0.00419	1.02	0.88438
	104	0.13255	0.00249	1.03	0.1415		104	0.07571	0.000811005	1.03	0.1415		104	0.19706	0.00549	1.03	0.1415			104	0.0044	2.73981e-06	1.03	0.566		104	0.09498	0.00128	1.03	0.566		104	0.0718	0.000729446	1.03	0.566			104	0.1875	0.00497	1.03	0.88438		104	0.201	0.00572	1.03	0.88438
	105	0.13425	0.00255	1.04	0.1415		105	0.08343	0.000984971	1.04	0.1415		105	0.19581	0.00543	1.04	0.1415			105	0.01141	1.84163e-05	1.04	0.566		105	0.07419	0.00077874	1.04	0.566		105	0.03536	0.000176874	1.04	0.566			105	0.2109	0.00629	1.04	0.88438		105	0.19656	0.00547	1.04	0.88438
	106	0.13152	0.00245	1.05	0.1415		106	0.08858	0.00111	1.05	0.1415		106	0.22328	0.00705	1.05	0.1415			106	0.0066	6.16845e-06	1.05	0.566		106	0.03742	0.00019818	1.05	0.566		106	0.11087	0.00174	1.05	0.566			106	0.17163	0.00417	1.05	0.88438		106	0.15642	0.00346	1.05	0.88438
	107	0.12833	0.00233	1.06	0.1415		107	0.07784	0.000857434	1.06	0.1415		107	0.25367	0.00911	1.06	0.1415			107	0.01389	2.73153e-05	1.06	0.566		107	0.0257	9.34743e-05	1.06	0.566		107	0.1128	0.0018	1.06	0.566			107	0.13686	0.00265	1.06	0.88438		107	0.15117	0.00323	1.06	0.88438
	108	0.13815	0.0027	1.07	0.1415		108	0.09122	0.00118	1.07	0.1415		108	0.18265	0.00472	1.07	0.1415			108	0.00726	7.46408e-06	1.07	0.566		108	0.01407	2.79936e-05	1.07	0.566		108	0.07666	0.000831611	1.07	0.566			108	0.20077	0.0057	1.07	0.88438		108	0.19205	0.00522	1.07	0.88438
	109	0.13397	0.00254	1.08	0.1415		109	0.09511	0.00128	1.08	0.1415		109	0.17029	0.0041	1.08	0.1415			109	0.00992	1.39195e-05	1.08	0.566		109	0.04131	0.000241517	1.08	0.566		109	0.0993	0.0014	1.08	0.566			109	0.2217	0.00695	1.08	0.88438		109	0.16223	0.00372	1.08	0.88438
	110	0.12211	0.00211	1.09	0.1415		110	0.05273	0.000393479	1.09	0.1415		110	0.21927	0.0068	1.09	0.1415			110	0.0064	5.79755e-06	1.09	0.566		110	0.08244	0.000961634	1.09	0.566		110	0.07226	0.000738817	1.09	0.566			110	0.15392	0.00335	1.09	0.88438		110	0.16099	0.00367	1.09	0.88438
	111	0.11373	0.00183	1.1	0.1415		111	0.07978	0.000900566	1.1	0.1415		111	0.23836	0.00804	1.1	0.1415			111	0.0081	9.27425e-06	1.1	0.566		111	0.05387	0.000410598	1.1	0.566		111	0.03918	0.000217257	1.1	0.566			111	0.14578	0.00301	1.1	0.88438		111	0.14216	0.00286	1.1	0.88438
	112	0.11306	0.00181	1.11	0.1415		112	0.0993	0.0014	1.11	0.1415		112	0.17198	0.00419	1.11	0.1415			112	0.00565	4.51162e-06	1.11	0.566		112	0.02762	0.000107919	1.11	0.566		112	0.08844	0.00111	1.11	0.566			112	0.18641	0.00492	1.11	0.88438		112	0.12953	0.00237	1.11	0.88438
	113	0.11097	0.00174	1.12	0.1415		113	0.05535	0.000433489	1.12	0.1415		113	0.13951	0.00275	1.12	0.1415			113	0.00291	1.19842e-06	1.12	0.566		113	0.01221	2.10971e-05	1.12	0.566		113	0.10216	0.00148	1.12	0.566			113	0.1684	0.00401	1.12	0.88438		113	0.12852	0.00234	1.12	0.88438
	114	0.11516	0.00188	1.13	0.1415		114	0.03186	0.000143594	1.13	0.1415		114	0.22929	0.00744	1.13	0.1415			114	0.00195	5.36189e-07	1.13	0.566		114	0.00804	9.13903e-06	1.13	0.566		114	0.04951	0.000346798	1.13	0.566			114	0.15514	0.00341	1.13	0.88438		114	0.13005	0.00239	1.13	0.88438
	115	0.12381	0.00217	1.14	0.1415		115	0.074	0.000774765	1.14	0.1415		115	0.24143	0.00825	1.14	0.1415			115	0.00181	4.65401e-07	1.14	0.566		115	0.00362	1.85352e-06	1.14	0.566		115	0.03213	0.000146036	1.14	0.566			115	0.16855	0.00402	1.14	0.88438		115	0.19356	0.0053	1.14	0.88438
	116	0.09075	0.00117	1.15	0.1415		116	0.09374	0.00124	1.15	0.1415		116	0.18454	0.00482	1.15	0.1415			116	0.00135	2.56025e-07	1.15	0.566		116	0.00206	6.01709e-07	1.15	0.566		116	0.0766	0.000830243	1.15	0.566			116	0.13257	0.00249	1.15	0.88438		116	0.12438	0.00219	1.15	0.88438
	117	0.0931	0.00123	1.16	0.1415		117	0.0436	0.000268934	1.16	0.1415		117	0.18474	0.00483	1.16	0.1415			117	0.0013	2.37643e-07	1.16	0.566		117	0.00993	1.39455e-05	1.16	0.566		117	0.09449	0.00126	1.16	0.566			117	0.08692	0.00107	1.16	0.88438		117	0.06863	0.000666391	1.16	0.88438
				1.17	0.1415					1.17	0.1415					1.17	0.1415						1.17	0.566					1.17	0.566					1.17	0.566						1.17	0.88438					1.17	0.88438
				1.18	0.1415					1.18	0.1415					1.18	0.1415						1.18	0.566					1.18	0.566					1.18	0.566						1.18	0.88438					1.18	0.88438
				1.19	0.1415					1.19	0.1415					1.19	0.1415						1.19	0.566					1.19	0.566					1.19	0.566						1.19	0.88438					1.19	0.88438
				1.2	0.1415					1.2	0.1415					1.2	0.1415						1.2	0.566					1.2	0.566					1.2	0.566						1.2	0.88438					1.2	0.88438
				1.21	0.1415					1.21	0.1415					1.21	0.1415						1.21	0.566					1.21	0.566					1.21	0.566						1.21	0.88438					1.21	0.88438
				1.22	0.1415					1.22	0.1415					1.22	0.1415						1.22	0.566					1.22	0.566					1.22	0.566						1.22	0.88438					1.22	0.88438
				1.23	0.1415					1.23	0.1415					1.23	0.1415						1.23	0.566					1.23	0.566					1.23	0.566						1.23	0.88438					1.23	0.88438
				1.24	0.1415					1.24	0.1415					1.24	0.1415						1.24	0.566					1.24	0.566					1.24	0.566						1.24	0.88438					1.24	0.88438
				1.25	0.1415					1.25	0.1415					1.25	0.1415						1.25	0.566					1.25	0.566					1.25	0.566						1.25	0.88438					1.25	0.88438
				1.26	0.1415					1.26	0.1415					1.26	0.1415						1.26	0.566					1.26	0.566					1.26	0.566						1.26	0.88438					1.26	0.88438
				1.27	0.1415					1.27	0.1415					1.27	0.1415						1.27	0.566					1.27	0.566					1.27	0.566						1.27	0.88438					1.27	0.88438
				1.28	0.1415					1.28	0.1415					1.28	0.1415						1.28	0.566					1.28	0.566					1.28	0.566						1.28	0.88438					1.28	0.88438
				1.29	0.1415					1.29	0.1415					1.29	0.1415						1.29	0.566					1.29	0.566					1.29	0.566						1.29	0.88438					1.29	0.88438
				1.3	0.1415					1.3	0.1415					1.3	0.1415						1.3	0.566					1.3	0.566					1.3	0.566						1.3	0.88438					1.3	0.88438
				1.31	0.1415					1.31	0.1415					1.31	0.1415						1.31	0.566					1.31	0.566					1.31	0.566						1.31	0.88438					1.31	0.88438
				1.32	0.1415					1.32	0.1415					1.32	0.1415						1.32	0.566					1.32	0.566					1.32	0.566						1.32	0.88438					1.32	0.88438
				1.33	0.1415					1.33	0.1415					1.33	0.1415						1.33	0.566					1.33	0.566					1.33	0.566						1.33	0.88438					1.33	0.88438
				1.34	0.1415					1.34	0.1415					1.34	0.1415						1.34	0.566					1.34	0.566					1.34	0.566						1.34	0.88438					1.34	0.88438
				1.35	0.1415					1.35	0.1415					1.35	0.1415						1.35	0.566					1.35	0.566					1.35	0.566						1.35	0.88438					1.35	0.88438
				1.36	0.1415					1.36	0.1415					1.36	0.1415						1.36	0.566					1.36	0.566					1.36	0.566						1.36	0.88438					1.36	0.88438
				1.37	0.1415					1.37	0.1415					1.37	0.1415						1.37	0.566					1.37	0.566					1.37	0.566						1.37	0.88438					1.37	0.88438
				1.38	0.1415					1.38	0.1415					1.38	0.1415						1.38	0.566					1.38	0.566					1.38	0.566						1.38	0.88438					1.38	0.88438
				1.39	0.1415					1.39	0.1415					1.39	0.1415						1.39	0.566					1.39	0.566					1.39	0.566						1.39	0.88438					1.39	0.88438
				1.4	0.1415					1.4	0.1415					1.4	0.1415						1.4	0.566					1.4	0.566					1.4	0.566						1.4	0.88438					1.4	0.88438
				1.41	0.1415					1.41	0.1415					1.41	0.1415						1.41	0.566					1.41	0.566					1.41	0.566						1.41	0.88438					1.41	0.88438
				1.42	0.1415					1.42	0.1415					1.42	0.1415						1.42	0.566					1.42	0.566					1.42	0.566						1.42	0.88438					1.42	0.88438
				1.43	0.1415					1.43	0.1415					1.43	0.1415						1.43	0.566					1.43	0.566					1.43	0.566						1.43	0.88438					1.43	0.88438
				1.44	0.1415					1.44	0.1415					1.44	0.1415						1.44	0.566					1.44	0.566					1.44	0.566						1.44	0.88438					1.44	0.88438
				1.45	0.1415					1.45	0.1415					1.45	0.1415						1.45	0.566					1.45	0.566					1.45	0.566						1.45	0.88438					1.45	0.88438
				1.46	0.1415					1.46	0.1415					1.46	0.1415						1.46	0.566					1.46	0.566					1.46	0.566						1.46	0.88438					1.46	0.88438
				1.47	0.1415					1.47	0.1415					1.47	0.1415						1.47	0.566					1.47	0.566					1.47	0.566						1.47	0.88438					1.47	0.88438
				1.48	0.1415					1.48	0.1415					1.48	0.1415						1.48	0.566					1.48	0.566					1.48	0.566						1.48	0.88438					1.48	0.88438
				1.49	0.1415					1.49	0.1415					1.49	0.1415						1.49	0.566					1.49	0.566					1.49	0.566						1.49	0.88438					1.49	0.88438
				1.5	0.1415					1.5	0.1415					1.5	0.1415						1.5	0.566					1.5	0.566					1.5	0.566						1.5	0.88438					1.5	0.88438
				1.51	0.1415					1.51	0.1415					1.51	0.1415						1.51	0.566					1.51	0.566					1.51	0.566						1.51	0.88438					1.51	0.88438
				1.52	0.1415					1.52	0.1415					1.52	0.1415						1.52	0.566					1.52	0.566					1.52	0.566						1.52	0.88438					1.52	0.88438
				1.53	0.1415					1.53	0.1415					1.53	0.1415						1.53	0.566					1.53	0.566					1.53	0.566						1.53	0.88438					1.53	0.88438
				1.54	0.1415					1.54	0.1415					1.54	0.1415						1.54	0.566					1.54	0.566					1.54	0.566						1.54	0.88438					1.54	0.88438
				1.55	0.1415					1.55	0.1415					1.55	0.1415						1.55	0.566					1.55	0.566					1.55	0.566						1.55	0.88438					1.55	0.88438
				1.56	0.1415					1.56	0.1415					1.56	0.1415						1.56	0.566					1.56	0.566					1.56	0.566						1.56	0.88438					1.56	0.88438
				1.57	0.1415					1.57	0.1415					1.57	0.1415						1.57	0.566					1.57	0.566					1.57	0.566						1.57	0.88438					1.57	0.88438
				1.58	0.1415					1.58	0.1415					1.58	0.1415						1.58	0.566					1.58	0.566					1.58	0.566						1.58	0.88438					1.58	0.88438
				1.59	0.1415					1.59	0.1415					1.59	0.1415						1.59	0.566					1.59	0.566					1.59	0.566						1.59	0.88438					1.59	0.88438
				1.6	0.1415					1.6	0.1415					1.6	0.1415						1.6	0.566					1.6	0.566					1.6	0.566						1.6	0.88438					1.6	0.88438
				1.61	0.1415					1.61	0.1415					1.61	0.1415						1.61	0.566					1.61	0.566					1.61	0.566						1.61	0.88438					1.61	0.88438
				1.62	0.1415					1.62	0.1415					1.62	0.1415						1.62	0.566					1.62	0.566					1.62	0.566						1.62	0.88438					1.62	0.88438
				1.63	0.1415					1.63	0.1415					1.63	0.1415						1.63	0.566					1.63	0.566					1.63	0.566						1.63	0.88438					1.63	0.88438
				1.64	0.1415					1.64	0.1415					1.64	0.1415						1.64	0.566					1.64	0.566					1.64	0.566						1.64	0.88438					1.64	0.88438
				1.65	0.1415					1.65	0.1415					1.65	0.1415						1.65	0.566					1.65	0.566					1.65	0.566						1.65	0.88438					1.65	0.88438
				1.66	0.1415					1.66	0.1415					1.66	0.1415						1.66	0.566					1.66	0.566					1.66	0.566						1.66	0.88438					1.66	0.88438
				1.67	0.1415					1.67	0.1415					1.67	0.1415						1.67	0.566					1.67	0.566					1.67	0.566						1.67	0.88438					1.67	0.88438
				1.68	0.1415					1.68	0.1415					1.68	0.1415						1.68	0.566					1.68	0.566					1.68	0.566						1.68	0.88438					1.68	0.88438
				1.69	0.1415					1.69	0.1415					1.69	0.1415						1.69	0.566					1.69	0.566					1.69	0.566						1.69	0.88438					1.69	0.88438
				1.7	0.1415					1.7	0.1415					1.7	0.1415						1.7	0.566					1.7	0.566					1.7	0.566						1.7	0.88438					1.7	0.88438
				1.71	0.1415					1.71	0.1415					1.71	0.1415						1.71	0.566					1.71	0.566					1.71	0.566						1.71	0.88438					1.71	0.88438
				1.72	0.1415					1.72	0.1415					1.72	0.1415						1.72	0.566					1.72	0.566					1.72	0.566						1.72	0.88438					1.72	0.88438
				1.73	0.1415					1.73	0.1415					1.73	0.1415						1.73	0.566					1.73	0.566					1.73	0.566						1.73	0.88438					1.73	0.88438
				1.74	0.1415					1.74	0.1415					1.74	0.1415						1.74	0.566					1.74	0.566					1.74	0.566						1.74	0.88438					1.74	0.88438
				1.75	0.1415					1.75	0.1415					1.75	0.1415						1.75	0.566					1.75	0.566					1.75	0.566						1.75	0.88438					1.75	0.88438
				1.76	0.1415					1.76	0.1415					1.76	0.1415						1.76	0.566					1.76	0.566					1.76	0.566						1.76	0.88438					1.76	0.88438
				1.77	0.1415					1.77	0.1415					1.77	0.1415						1.77	0.566					1.77	0.566					1.77	0.566						1.77	0.88438					1.77	0.88438
				1.78	0.1415					1.78	0.1415					1.78	0.1415						1.78	0.566					1.78	0.566					1.78	0.566						1.78	0.88438					1.78	0.88438
				1.79	0.1415					1.79	0.1415					1.79	0.1415						1.79	0.566					1.79	0.566					1.79	0.566						1.79	0.88438					1.79	0.88438
				1.8	0.1415					1.8	0.1415					1.8	0.1415						1.8	0.566					1.8	0.566					1.8	0.566						1.8	0.88438					1.8	0.88438
				1.81	0.1415					1.81	0.1415					1.81	0.1415						1.81	0.566					1.81	0.566					1.81	0.566						1.81	0.88438					1.81	0.88438
				1.82	0.1415					1.82	0.1415					1.82	0.1415						1.82	0.566					1.82	0.566					1.82	0.566						1.82	0.88438					1.82	0.88438
				1.83	0.1415					1.83	0.1415					1.83	0.1415						1.83	0.566					1.83	0.566					1.83	0.566						1.83	0.88438					1.83	0.88438
				1.84	0.1415					1.84	0.1415					1.84	0.1415						1.84	0.566					1.84	0.566					1.84	0.566						1.84	0.88438					1.84	0.88438
				1.85	0.1415					1.85	0.1415					1.85	0.1415						1.85	0.566					1.85	0.566					1.85	0.566						1.85	0.88438					1.85	0.88438
				1.86	0.1415					1.86	0.1415					1.86	0.1415						1.86	0.566					1.86	0.566					1.86	0.566						1.86	0.88438					1.86	0.88438
				1.87	0.1415					1.87	0.1415					1.87	0.1415						1.87	0.566					1.87	0.566					1.87	0.566						1.87	0.88438					1.87	0.88438
				1.88	0.1415					1.88	0.1415					1.88	0.1415						1.88	0.566					1.88	0.566					1.88	0.566						1.88	0.88438					1.88	0.88438
				1.89	0.1415					1.89	0.1415					1.89	0.1415						1.89	0.566					1.89	0.566					1.89	0.566						1.89	0.88438					1.89	0.88438
				1.9	0.1415					1.9	0.1415					1.9	0.1415						1.9	0.566					1.9	0.566					1.9	0.566						1.9	0.88438					1.9	0.88438
[truncated: 11,510 more rows]
[truncated: 3 more columns]

## Sheet: Supplementary Figure 9bcde
	Pre-charged pressure[kPa]				Pre-charged pressure[kPa]				Pre-charged pressure[kPa]				Pre-charged pressure[kPa]
[truncated: 118 more rows]
